# Supplementary material for: Exploring short-term memory and listening effort in two-talker conversations: The influence of soft and moderate background noise
Source: PLoS One. 2025 Feb 6;20(2):e0318821. doi: 10.1371/journal.pone.0318821 (PMC11801578; doi:10.1371/journal.pone.0318821)
Supplement: S1 Dataset — (XLSX) [file pone.0318821.s001.xlsx]

## Sheet: Sheet 1
experiment	sectask	participant	age	sex	block	noise	text	questionnr	question	solution	answer	rt	correctness
1	0	1	20	weiblich	HTR	0	text27.csv	0	Auf wen ist Björn sehr stolz?	Nora	Nora	3656	1
1	0	1	20	weiblich	HTR	0	text27.csv	1	Wer ist sich über seinen Berufswunsch noch nicht im Klaren?	Manuela	jüngere Schwester	11670	0
1	0	1	20	weiblich	HTR	0	text27.csv	2	Wer war früher skeptisch gegenüber Noras Berufswunsch?	Maximilian	Maximilian	5093	1
1	0	1	20	weiblich	HTR	0	text27.csv	3	In welchem Verwandtschaftsverhältnis steht Manuela zu Maximilian?	Tochter	Vater Tochter	8314	1
1	0	1	20	weiblich	HTR	0	text27.csv	4	In welchem Verwandtschaftsverhältnis steht Horst zu Susi?	Vater	Vater	5276	1
1	0	1	20	weiblich	HTR	0	text27.csv	5	Wie viele Kinder haben Maximilian und Susi?	3	3	1968	1
1	0	1	20	weiblich	HTR	0	text27.csv	6	Welche Berufsausbildung zieht Manuela derzeit in Erwägung?	Schneider	Schneiderin	5129	1
1	0	1	20	weiblich	HTR	0	text27.csv	7	Wie heißt die Gaststätte, in der Susi oft aushilft?	Sonnenwirt	Sonnenwirt	3991	1
1	0	1	20	weiblich	HTR	0	text27.csv	8	Welchen Beruf strebt Nora an?	Schauspielerin	Schauspielerin	8853	1
1	0	1	20	weiblich	HTR	0	text30.csv	0	Wer will wieder Kontakt zu Hanna aufnehmen?	Jakob	Jakob	3917	1
1	0	1	20	weiblich	HTR	0	text30.csv	1	Wer hat derzeit keine feste Arbeitsstelle?	Paul	Paul	4500	1
1	0	1	20	weiblich	HTR	0	text30.csv	2	Wer ist in der Medienbranche tätig?	Nina	Nina	2873	1
1	0	1	20	weiblich	HTR	0	text30.csv	3	Wie viele Geschwister hat Paul?	2	2	2159	1
1	0	1	20	weiblich	HTR	0	text30.csv	4	In welchem Verwandtschaftsverhältnis steht Hanna zu Paul?	Oma	Mutter	6113	0
1	0	1	20	weiblich	HTR	0	text30.csv	5	In welchem Verwandtschaftsverhältnis steht Nina zu Jakob?	Schwester	geschwister	4234	1
1	0	1	20	weiblich	HTR	0	text30.csv	6	Was erschwert Paul die Arbeitssuche?	Legasthenie	Legasthenie	10781	1
1	0	1	20	weiblich	HTR	0	text30.csv	7	Warum hat sich Jakob so lange nicht bei Hanna gemeldet?	Angst	Angst vor reaktion	8643	1
1	0	1	20	weiblich	HTR	0	text30.csv	8	Welchen Beruf hat Paul erlernt?	Schreiner	Schreiner	6114	1
1	0	1	20	weiblich	HTR	1	text22.csv	0	Wer ist Förster?	Gerd	Gerd	4359	1
1	0	1	20	weiblich	HTR	1	text22.csv	1	Wer hat den Großvater trotz seines Hobbies sehr gerne?	Inga	Inga	3627	1
1	0	1	20	weiblich	HTR	1	text22.csv	2	Wer hat es nicht bereut mit der Arbeit aufgehört zu haben?	Sabine	Sabine	3644	1
1	0	1	20	weiblich	HTR	1	text22.csv	3	Wie viele Schwestern hat Kristin?	2	2	2448	1
1	0	1	20	weiblich	HTR	1	text22.csv	4	In welchem Verwandtschaftsverhältnis steht Inga zu Joshua?	Schwester	Gechwister	6983	1
1	0	1	20	weiblich	HTR	1	text22.csv	5	In welchem Verwandtschaftsverhältnis steht Gerd zu Sabine?	Vater	Vater	4378	1
1	0	1	20	weiblich	HTR	1	text22.csv	6	Wohin will Gerd Joshua mitnehmen?	Wald	Wald	2813	1
1	0	1	20	weiblich	HTR	1	text22.csv	7	Welchen Beruf hatte Sabine?	Anwaltsgehilfin	Anwaltsgehilfin	5759	1
1	0	1	20	weiblich	HTR	1	text22.csv	8	Wie viele Jahre hatte Sabine schon aufgehört zu arbeiten, als ihr zweites Kind geboren wurde?	1		2543	0
1	0	1	20	weiblich	HTR	1	text28.csv	0	Wer lebte mit Romy in Stuttgart?	Wolf		3707	0
1	0	1	20	weiblich	HTR	1	text28.csv	1	Wen lernte Wolf vor fünf Jahren kennen?	Rebecca	Rebecca	7071	1
1	0	1	20	weiblich	HTR	1	text28.csv	2	Wer war früher Buchhalter?	Otto		1677	0
1	0	1	20	weiblich	HTR	1	text28.csv	3	Wie viele Söhne hat Wolf?	0		2412	0
1	0	1	20	weiblich	HTR	1	text28.csv	4	In welchem Verwandtschaftsverhältnis steht Moritz zu Rebecca?	Adoptivsohn	Adoptivsohn	6502	1
1	0	1	20	weiblich	HTR	1	text28.csv	5	In welchem Verwandtschaftsverhältnis steht Wolf zu Romy?	Vater	Vater	6012	1
1	0	1	20	weiblich	HTR	1	text28.csv	6	Wie viele Monate war Moritz bei seiner Adoption alt?	6	6	4737	1
1	0	1	20	weiblich	HTR	1	text28.csv	7	Vor wie vielen Monaten konnte Romy in das neue Haus einziehen?	2		2120	0
1	0	1	20	weiblich	HTR	1	text28.csv	8	In welcher Stadt lebt Wolf jetzt?	Lüneburg		2953	0
1	0	11	19	weiblich	HTR	1	text33.csv	0	Wer kann ein Musikinstrument spielen?	Rene	Renee	3616	1
1	0	11	19	weiblich	HTR	1	text33.csv	1	Wer wollte nicht nach Deutschland mitkommen?	Janik	Jannik	3969	1
1	0	11	19	weiblich	HTR	1	text33.csv	2	Wer versucht häufig, Janik zu kontaktieren?	Sophie	Sophie	3518	1
1	0	11	19	weiblich	HTR	1	text33.csv	3	Wie viele Kinder hat Sophie?	3	3	1677	1
1	0	11	19	weiblich	HTR	1	text33.csv	4	In welchem Verwandtschaftsverhältnis steht Janik zu Rene?	Großvater	Opa	5003	1
1	0	11	19	weiblich	HTR	1	text33.csv	5	In welchem Verwandtschaftsverhältnis steht Theo zu Johann?	Vater	Vater	5482	1
1	0	11	19	weiblich	HTR	1	text33.csv	6	Auf welche Schule geht Johann?	Realschule	Realschule	4012	1
1	0	11	19	weiblich	HTR	1	text33.csv	7	Welchen Berufswunsch hat Rene?	Pianist	Pianist	3246	1
1	0	11	19	weiblich	HTR	1	text33.csv	8	Seit wie vielen Jahren ist Thalias Familie in Deutschland?	5	20	7669	0
1	0	11	19	weiblich	HTR	1	text23.csv	0	Wer konnte von den Spekulationsgewinnen in den Urlaub fliegen?	Clarissa	Klarissa	5002	1
1	0	11	19	weiblich	HTR	1	text23.csv	1	Wer spekuliert seit vielen Jahren an der Börse?	Heiko	Heiko	2812	1
1	0	11	19	weiblich	HTR	1	text23.csv	2	Wer wohnt zwei Straßen von Rosa entfernt?	Vincent	ihr Bruder Vincent	6342	1
1	0	11	19	weiblich	HTR	1	text23.csv	3	In welchem Verwandtschaftsverhältnis steht Clarissa zu Gustav?	Schwester	Schwester	5871	1
1	0	11	19	weiblich	HTR	1	text23.csv	4	In welchem Verwandtschaftsverhältnis steht Frida zu Rosa?	Tochter	Tochter	3917	1
1	0	11	19	weiblich	HTR	1	text23.csv	5	Wie viele Enkel hat Vincent?	0	keine	5075	1
1	0	11	19	weiblich	HTR	1	text23.csv	6	Wie alt ist Rosa?	85	?	5268	0
1	0	11	19	weiblich	HTR	1	text23.csv	7	In welcher Stadt lebt Vincent?	Hamburg	Hamburg	5464	1
1	0	11	19	weiblich	HTR	1	text23.csv	8	Wo machte Clarissa Urlaub?	Australien	Australien	5061	1
1	0	11	19	weiblich	HTR	0	text26.csv	0	Wer arbeitet gerade an seiner Masterarbeit?	Tim	Karin	6031	0
1	0	11	19	weiblich	HTR	0	text26.csv	1	Wer machte im Sommer eine große Österreich-Rundfahrt?	Edwin	KArins Vater	5050	0
1	0	11	19	weiblich	HTR	0	text26.csv	2	Wer kann besonders gut kochen?	Laura	Doris	4823	0
1	0	11	19	weiblich	HTR	0	text26.csv	3	Wie viele Kinder hat Karin?	1	1	3216	1
1	0	11	19	weiblich	HTR	0	text26.csv	4	In welchem Verwandtschaftsverhältnis steht Tim zu Manuel?	Vater	Schwiegersohn	4831	0
1	0	11	19	weiblich	HTR	0	text26.csv	5	In welchem Verwandtschaftsverhältnis steht Doris zu Laura?	Mutter	Tochter	4004	0
1	0	11	19	weiblich	HTR	0	text26.csv	6	Mit welchem Fahrzeug machte Edwin die Österreich-Rundfahrt?	Fahrrad	Auto	2670	0
1	0	11	19	weiblich	HTR	0	text26.csv	7	Welches Hobby hat Tim?	Schach	Schachspielen	5757	1
1	0	11	19	weiblich	HTR	0	text26.csv	8	Aus welcher Stadt kommt Tim ursprünglich?	Innsbruck	Essen	3016	0
1	0	11	19	weiblich	HTR	0	text24.csv	0	Wer wirkt derzeit ausgelassener?	Till	Till	3696	1
1	0	11	19	weiblich	HTR	0	text24.csv	1	Wer wurde von Simon vor der Haustür erwartet?	Maria	Maria	3603	1
1	0	11	19	weiblich	HTR	0	text24.csv	2	Für wen machte Gina oft Pizza?	Andrea	Andrea	3325	1
1	0	11	19	weiblich	HTR	0	text24.csv	3	In welchem Verwandtschaftsverhältnis steht Maria zu Luisa?	Tochter	Tochter	8350	1
1	0	11	19	weiblich	HTR	0	text24.csv	4	Wie viele Kinder hat Luisa?	3	3	2214	1
1	0	11	19	weiblich	HTR	0	text24.csv	5	In welchem Verwandtschaftsverhältnis steht Till zu Gina?	Enkel	Enkel	8793	1
1	0	11	19	weiblich	HTR	0	text24.csv	6	Aus welchem Land stammt Gina?	Italien	Italien	2521	1
1	0	11	19	weiblich	HTR	0	text24.csv	7	Welchen Sport betreibt Till?	Judo	Judo	3140	1
1	0	11	19	weiblich	HTR	0	text24.csv	8	In der Nähe welcher Stadt lebt die Familie?	Hannover	Hannover	3914	1
1	0	13	19	männlich	HTR	0	text33.csv	0	Wer kann ein Musikinstrument spielen?	Rene	Einer der Brüder von Talia	26510	0
1	0	13	19	männlich	HTR	0	text33.csv	1	Wer wollte nicht nach Deutschland mitkommen?	Janik	Johann	8379	0
1	0	13	19	männlich	HTR	0	text33.csv	2	Wer versucht häufig, Janik zu kontaktieren?	Sophie	Talia	10201	0
1	0	13	19	männlich	HTR	0	text33.csv	3	Wie viele Kinder hat Sophie?	3	3	3495	1
1	0	13	19	männlich	HTR	0	text33.csv	4	In welchem Verwandtschaftsverhältnis steht Janik zu Rene?	Großvater	Grossvater	15147	1
1	0	13	19	männlich	HTR	0	text33.csv	5	In welchem Verwandtschaftsverhältnis steht Theo zu Johann?	Vater	Sohn	9950	0
1	0	13	19	männlich	HTR	0	text33.csv	6	Auf welche Schule geht Johann?	Realschule	Realschule	14306	1
1	0	13	19	männlich	HTR	0	text33.csv	7	Welchen Berufswunsch hat Rene?	Pianist	Pianist	12880	1
1	0	13	19	männlich	HTR	0	text33.csv	8	Seit wie vielen Jahren ist Thalias Familie in Deutschland?	5	5	10458	1
1	0	13	19	männlich	HTR	0	text19.csv	0	Wer arbeitet in einem Projekt zur Wasserversorgung?	Veronika	Einer der älteren Brüder	24553	0
1	0	13	19	männlich	HTR	0	text19.csv	1	Wem gehörte eine Reinigung?	Marianne	Der Mutter	8662	0
1	0	13	19	männlich	HTR	0	text19.csv	2	Wer ist Mariannes jüngstes Kind?	Paola	Die Tochter welche schon eine eigene Familie gegründet hat	38430	0
1	0	13	19	männlich	HTR	0	text19.csv	3	Wie viele Enkelsöhne hat Marianne?	0	1	8547	0
1	0	13	19	männlich	HTR	0	text19.csv	4	In welchem Verwandtschaftsverhältnis steht Karla zu Hans?	Schwester	Geschwister	9871	1
1	0	13	19	männlich	HTR	0	text19.csv	5	Wie viele Söhne hat Marianne?	2	3	8274	0
1	0	13	19	männlich	HTR	0	text19.csv	6	Womit ist Hans gerade beschäftigt?	Hausbau		7521	0
1	0	13	19	männlich	HTR	0	text19.csv	7	In welchem Land ist Veronika derzeit?	Nigeria		2731	0
1	0	13	19	männlich	HTR	0	text19.csv	8	Wie viele Stunden Zugfahrt wohnt Marianne von Paola entfernt?	3		3195	0
1	0	13	19	männlich	HTR	1	text26.csv	0	Wer arbeitet gerade an seiner Masterarbeit?	Tim	Tim	19324	1
1	0	13	19	männlich	HTR	1	text26.csv	1	Wer machte im Sommer eine große Österreich-Rundfahrt?	Edwin	Edwin	5352	1
1	0	13	19	männlich	HTR	1	text26.csv	2	Wer kann besonders gut kochen?	Laura	Die zweite Tochter von Edwin	16341	0
1	0	13	19	männlich	HTR	1	text26.csv	3	Wie viele Kinder hat Karin?	1	1	8073	1
1	0	13	19	männlich	HTR	1	text26.csv	4	In welchem Verwandtschaftsverhältnis steht Tim zu Manuel?	Vater	Vater	10000	1
1	0	13	19	männlich	HTR	1	text26.csv	5	In welchem Verwandtschaftsverhältnis steht Doris zu Laura?	Mutter	Stiefmutter	18801	0
1	0	13	19	männlich	HTR	1	text26.csv	6	Mit welchem Fahrzeug machte Edwin die Österreich-Rundfahrt?	Fahrrad	Fahrrad	7632	1
1	0	13	19	männlich	HTR	1	text26.csv	7	Welches Hobby hat Tim?	Schach	Schach	9471	1
1	0	13	19	männlich	HTR	1	text26.csv	8	Aus welcher Stadt kommt Tim ursprünglich?	Innsbruck		7674	0
1	0	13	19	männlich	HTR	1	text28.csv	0	Wer lebte mit Romy in Stuttgart?	Wolf	Ihre Grosseltern	23582	0
1	0	13	19	männlich	HTR	1	text28.csv	1	Wen lernte Wolf vor fünf Jahren kennen?	Rebecca	Rebecca	11443	1
1	0	13	19	männlich	HTR	1	text28.csv	2	Wer war früher Buchhalter?	Otto	Der Grossvater	12064	0
1	0	13	19	männlich	HTR	1	text28.csv	3	Wie viele Söhne hat Wolf?	0	1	2119	0
1	0	13	19	männlich	HTR	1	text28.csv	4	In welchem Verwandtschaftsverhältnis steht Moritz zu Rebecca?	Adoptivsohn	Sohn	11103	1
1	0	13	19	männlich	HTR	1	text28.csv	5	In welchem Verwandtschaftsverhältnis steht Wolf zu Romy?	Vater	Vater	5169	1
1	0	13	19	männlich	HTR	1	text28.csv	6	Wie viele Monate war Moritz bei seiner Adoption alt?	6	5 Monate	16553	0
1	0	13	19	männlich	HTR	1	text28.csv	7	Vor wie vielen Monaten konnte Romy in das neue Haus einziehen?	2	2	6854	1
1	0	13	19	männlich	HTR	1	text28.csv	8	In welcher Stadt lebt Wolf jetzt?	Lüneburg	Stuttgart	8625	0
1	0	14	35	weiblich	HTR	0	text32.csv	0	Wer hatte sich über Philips Bekenntnis nicht gewundert?	Klara	Oma	4217	0
1	0	14	35	weiblich	HTR	0	text32.csv	1	Wer arbeitet in einer Schule?	Melanie	Mutter von Patrick	7965	0
1	0	14	35	weiblich	HTR	0	text32.csv	2	Wer ist von Beruf Informatiker?	Marius	Patrick	4136	0
1	0	14	35	weiblich	HTR	0	text32.csv	3	In welchem Verhältnis steht Marius zu Philip?	Partner/Lebenspartner/Freund	Bruder	6267	0
1	0	14	35	weiblich	HTR	0	text32.csv	4	Wie viele Enkelkinder hat Christina?	2	2	1738	1
1	0	14	35	weiblich	HTR	0	text32.csv	5	In welchem Verwandtschaftsverhältnis steht Melanie zu Erich?	Enkelin	Tochter	7964	0
1	0	14	35	weiblich	HTR	0	text32.csv	6	Was macht Klara nichts aus, wenn es die Dorfgemeinschaft tut?	Getuschel/Tuscheln	Tratschen	8135	1
1	0	14	35	weiblich	HTR	0	text32.csv	7	Wie viele Jahre sind Marius und Philip bereits ein Paar?	11	2	3731	0
1	0	14	35	weiblich	HTR	0	text32.csv	8	Wie viele Monate Elternzeit möchte sich Melanie nehmen?	4	4	2993	1
1	0	14	35	weiblich	HTR	0	text29.csv	0	Wem hat es Familie Schneider zu verdanken, dass sie in Nürnberg lebt?	Adrian	Adrian	8010	1
1	0	14	35	weiblich	HTR	0	text29.csv	1	Wer hat schon Vorbereitungen für die Hochzeit getroffen?	Oliver	Laura	6174	0
1	0	14	35	weiblich	HTR	0	text29.csv	2	Wer darf an der Familienfeier ausnahmsweise lange mitfeiern?	Benedikt	Benedikt	5238	1
1	0	14	35	weiblich	HTR	0	text29.csv	3	In welchem Verwandtschaftsverhältnis steht Adrian zu Lina?	Ehemann	Großvater	15860	0
1	0	14	35	weiblich	HTR	0	text29.csv	4	In welchem Verwandtschaftsverhältnis steht Benedikt zu Tamara?	Sohn	Sohn	4727	1
1	0	14	35	weiblich	HTR	0	text29.csv	5	Wie viele Schwestern hat Tamara?	0	2	2097	0
1	0	14	35	weiblich	HTR	0	text29.csv	6	Woher stammt Adrian?	Sudetenland	Sudetenland	4899	1
1	0	14	35	weiblich	HTR	0	text29.csv	7	In welcher Behörde arbeitet Oliver?	Finanzamt	Ausländerbehörde	7662	0
1	0	14	35	weiblich	HTR	0	text29.csv	8	Welche Tiere züchtet Adrian in seiner Freizeit?	Forellen	Frösche	6790	0
1	0	14	35	weiblich	HTR	1	text19.csv	0	Wer arbeitet in einem Projekt zur Wasserversorgung?	Veronika	Nina	9934	0
1	0	14	35	weiblich	HTR	1	text19.csv	1	Wem gehörte eine Reinigung?	Marianne	Klaus	3177	0
1	0	14	35	weiblich	HTR	1	text19.csv	2	Wer ist Mariannes jüngstes Kind?	Paola	Nina	3305	0
1	0	14	35	weiblich	HTR	1	text19.csv	3	Wie viele Enkelsöhne hat Marianne?	0	1	2415	0
1	0	14	35	weiblich	HTR	1	text19.csv	4	In welchem Verwandtschaftsverhältnis steht Karla zu Hans?	Schwester	Oma	5587	0
1	0	14	35	weiblich	HTR	1	text19.csv	5	Wie viele Söhne hat Marianne?	2	1	1584	0
1	0	14	35	weiblich	HTR	1	text19.csv	6	Womit ist Hans gerade beschäftigt?	Hausbau	Hausbau	3575	1
1	0	14	35	weiblich	HTR	1	text19.csv	7	In welchem Land ist Veronika derzeit?	Nigeria	Nigeria	4014	1
1	0	14	35	weiblich	HTR	1	text19.csv	8	Wie viele Stunden Zugfahrt wohnt Marianne von Paola entfernt?	3	3	2741	1
1	0	14	35	weiblich	HTR	1	text28.csv	0	Wer lebte mit Romy in Stuttgart?	Wolf	Mutter	5731	0
1	0	14	35	weiblich	HTR	1	text28.csv	1	Wen lernte Wolf vor fünf Jahren kennen?	Rebecca	Marie	10044	0
1	0	14	35	weiblich	HTR	1	text28.csv	2	Wer war früher Buchhalter?	Otto	Gustav	4335	0
1	0	14	35	weiblich	HTR	1	text28.csv	3	Wie viele Söhne hat Wolf?	0	1	2071	0
1	0	14	35	weiblich	HTR	1	text28.csv	4	In welchem Verwandtschaftsverhältnis steht Moritz zu Rebecca?	Adoptivsohn	Vater	11305	0
1	0	14	35	weiblich	HTR	1	text28.csv	5	In welchem Verwandtschaftsverhältnis steht Wolf zu Romy?	Vater	Adoptivvater	10689	0
1	0	14	35	weiblich	HTR	1	text28.csv	6	Wie viele Monate war Moritz bei seiner Adoption alt?	6	4	3222	0
1	0	14	35	weiblich	HTR	1	text28.csv	7	Vor wie vielen Monaten konnte Romy in das neue Haus einziehen?	2	6	3389	0
1	0	14	35	weiblich	HTR	1	text28.csv	8	In welcher Stadt lebt Wolf jetzt?	Lüneburg	Regensburg	9603	0
1	0	15	20	männlich	HTR	0	text25.csv	0	Wer musste in eine neue Klasse?	Amelie	Amelie	3786	1
1	0	15	20	männlich	HTR	0	text25.csv	1	Wer freute sich über Amelies Mithilfe?	Matilda	Amelies Oma Mathilda	14555	1
1	0	15	20	männlich	HTR	0	text25.csv	2	Wer hatte sich anfangs oft über das Training beschwert?	Tara	Tamara	8303	0
1	0	15	20	männlich	HTR	0	text25.csv	3	In welchem Verwandtschaftsverhältnis steht Martin zu Tara?	Vater	Vater Tochter	9838	1
1	0	15	20	männlich	HTR	0	text25.csv	4	In welchem Verwandtschaftsverhältnis steht Eva zu Martin?	Ehefrau	Verheiratet	24096	1
1	0	15	20	männlich	HTR	0	text25.csv	5	Wie viele Enkel hat Matilda?	2	mindestens 2	6259	0
1	0	15	20	männlich	HTR	0	text25.csv	6	In welchem Land lebt Tara derzeit?	Spanien	Spanien	4459	1
1	0	15	20	männlich	HTR	0	text25.csv	7	Welche Haustiere besitzt Eva?	Hunde	zwei Hunde	5898	1
1	0	15	20	männlich	HTR	0	text25.csv	8	Was betreibt Martin in Spanien?	Jugendherberge	Jugendherberge	5003	1
1	0	15	20	männlich	HTR	0	text19.csv	0	Wer arbeitet in einem Projekt zur Wasserversorgung?	Veronika	Tochter von Marianne	18181	0
1	0	15	20	männlich	HTR	0	text19.csv	1	Wem gehörte eine Reinigung?	Marianne	Mariane	7347	1
1	0	15	20	männlich	HTR	0	text19.csv	2	Wer ist Mariannes jüngstes Kind?	Paola	Valeria	6746	0
1	0	15	20	männlich	HTR	0	text19.csv	3	Wie viele Enkelsöhne hat Marianne?	0	1	1821	0
1	0	15	20	männlich	HTR	0	text19.csv	4	In welchem Verwandtschaftsverhältnis steht Karla zu Hans?	Schwester	Geschwister	10943	1
1	0	15	20	männlich	HTR	0	text19.csv	5	Wie viele Söhne hat Marianne?	2	2	5475	1
1	0	15	20	männlich	HTR	0	text19.csv	6	Womit ist Hans gerade beschäftigt?	Hausbau	Hausbau	5563	1
1	0	15	20	männlich	HTR	0	text19.csv	7	In welchem Land ist Veronika derzeit?	Nigeria	NIgeria	3707	1
1	0	15	20	männlich	HTR	0	text19.csv	8	Wie viele Stunden Zugfahrt wohnt Marianne von Paola entfernt?	3	3	5228	1
1	0	15	20	männlich	HTR	1	text30.csv	0	Wer will wieder Kontakt zu Marie aufnehmen?	Jakob	Jakob	6593	1
1	0	15	20	männlich	HTR	1	text30.csv	1	Wer hat derzeit keine feste Arbeitsstelle?	Paul	Sohn von Marie Legasteinker	12883	0
1	0	15	20	männlich	HTR	1	text30.csv	2	Wer ist in der Medienbranche tätig?	Nina	Tochter von Marie	14150	0
1	0	15	20	männlich	HTR	1	text30.csv	3	Wie viele Geschwister hat Paul?	2	2	3543	1
1	0	15	20	männlich	HTR	1	text30.csv	4	In welchem Verwandtschaftsverhältnis steht Hanna zu Paul?	Oma	Geschwister	5743	0
1	0	15	20	männlich	HTR	1	text30.csv	5	In welchem Verwandtschaftsverhältnis steht Nina zu Jakob?	Schwester	Geschwister	6837	1
1	0	15	20	männlich	HTR	1	text30.csv	6	Was erschwert Paul die Arbeitssuche?	Legasthenie	Legastenie	5288	1
1	0	15	20	männlich	HTR	1	text30.csv	7	Warum hat sich Jakob so lange nicht bei Marie gemeldet?	Angst		12107	0
1	0	15	20	männlich	HTR	1	text30.csv	8	Welchen Beruf hat Paul erlernt?	Schreiner	Schreiner	3414	1
1	0	15	20	männlich	HTR	1	text29.csv	0	Wem hat es Familie Schneider zu verdanken, dass sie in Nürnberg lebt?	Adrian	Gastarbeiter Adrian	10353	1
1	0	15	20	männlich	HTR	1	text29.csv	1	Wer hat schon Vorbereitungen für die Hochzeit getroffen?	Oliver	Oliver	4101	1
1	0	15	20	männlich	HTR	1	text29.csv	2	Wer darf an der Familienfeier ausnahmsweise lange mitfeiern?	Benedikt	Benedickt	4257	1
1	0	15	20	männlich	HTR	1	text29.csv	3	In welchem Verwandtschaftsverhältnis steht Adrian zu Lina?	Ehemann	Tochter Vater	10787	1
1	0	15	20	männlich	HTR	1	text29.csv	4	In welchem Verwandtschaftsverhältnis steht Benedikt zu Tamara?	Sohn	Sohn Mutter	10241	1
1	0	15	20	männlich	HTR	1	text29.csv	5	Wie viele Schwestern hat Tamara?	0	0	4590	1
1	0	15	20	männlich	HTR	1	text29.csv	6	Woher stammt Adrian?	Sudetenland	Sudetenland	3635	1
1	0	15	20	männlich	HTR	1	text29.csv	7	In welcher Behörde arbeitet Oliver?	Finanzamt	Finzanzam	3850	1
1	0	15	20	männlich	HTR	1	text29.csv	8	Welche Tiere züchtet Adrian in seiner Freizeit?	Forellen	Forellen	3311	1
1	0	16	21	weiblich	HTR	0	text22.csv	0	Wer ist Förster?	Gerd		10095	0
1	0	16	21	weiblich	HTR	0	text22.csv	1	Wer hat den Großvater trotz seines Hobbies sehr gerne?	Inga	Inga	7296	1
1	0	16	21	weiblich	HTR	0	text22.csv	2	Wer hat es nicht bereut mit der Arbeit aufgehört zu haben?	Sabine	Sabine	4195	1
1	0	16	21	weiblich	HTR	0	text22.csv	3	Wie viele Schwestern hat Kristin?	2	2	5221	1
1	0	16	21	weiblich	HTR	0	text22.csv	4	In welchem Verwandtschaftsverhältnis steht Inga zu Joshua?	Schwester	Tante	5497	0
1	0	16	21	weiblich	HTR	0	text22.csv	5	In welchem Verwandtschaftsverhältnis steht Gerd zu Sabine?	Vater	Vater	5792	1
1	0	16	21	weiblich	HTR	0	text22.csv	6	Wohin will Gerd Joshua mitnehmen?	Wald	Wald	5649	1
1	0	16	21	weiblich	HTR	0	text22.csv	7	Welchen Beruf hatte Sabine?	Anwaltsgehilfin	Anwaltsgehilfin	6113	1
1	0	16	21	weiblich	HTR	0	text22.csv	8	Wie viele Jahre hatte Sabine schon aufgehört zu arbeiten, als ihr zweites Kind geboren wurde?	1	2	4989	0
1	0	16	21	weiblich	HTR	0	text29.csv	0	Wem hat es Familie Schneider zu verdanken, dass sie in Nürnberg lebt?	Adrian	Adrian	6753	1
1	0	16	21	weiblich	HTR	0	text29.csv	1	Wer hat schon Vorbereitungen für die Hochzeit getroffen?	Oliver	Oliver	7480	1
1	0	16	21	weiblich	HTR	0	text29.csv	2	Wer darf an der Familienfeier ausnahmsweise lange mitfeiern?	Benedikt	Benedikt	5422	1
1	0	16	21	weiblich	HTR	0	text29.csv	3	In welchem Verwandtschaftsverhältnis steht Adrian zu Lina?	Ehemann	Mann	16089	1
1	0	16	21	weiblich	HTR	0	text29.csv	4	In welchem Verwandtschaftsverhältnis steht Benedikt zu Tamara?	Sohn	Sohn	4520	1
1	0	16	21	weiblich	HTR	0	text29.csv	5	Wie viele Schwestern hat Tamara?	0	0	5276	1
1	0	16	21	weiblich	HTR	0	text29.csv	6	Woher stammt Adrian?	Sudetenland	Sudetenland	6639	1
1	0	16	21	weiblich	HTR	0	text29.csv	7	In welcher Behörde arbeitet Oliver?	Finanzamt		7485	0
1	0	16	21	weiblich	HTR	0	text29.csv	8	Welche Tiere züchtet Adrian in seiner Freizeit?	Forellen	Forellen	6988	1
1	0	16	21	weiblich	HTR	1	text33.csv	0	Wer kann ein Musikinstrument spielen?	Rene	Thalia	7381	0
1	0	16	21	weiblich	HTR	1	text33.csv	1	Wer wollte nicht nach Deutschland mitkommen?	Janik	Jannick	10908	1
1	0	16	21	weiblich	HTR	1	text33.csv	2	Wer versucht häufig, Janik zu kontaktieren?	Sophie	Thalia	7102	0
1	0	16	21	weiblich	HTR	1	text33.csv	3	Wie viele Kinder hat Sophie?	3	3	1743	1
1	0	16	21	weiblich	HTR	1	text33.csv	4	In welchem Verwandtschaftsverhältnis steht Janik zu Rene?	Großvater	Opa	5132	1
1	0	16	21	weiblich	HTR	1	text33.csv	5	In welchem Verwandtschaftsverhältnis steht Theo zu Johann?	Vater	Sohn	7901	0
1	0	16	21	weiblich	HTR	1	text33.csv	6	Auf welche Schule geht Johann?	Realschule		5910	0
1	0	16	21	weiblich	HTR	1	text33.csv	7	Welchen Berufswunsch hat Rene?	Pianist	Pianist	4885	1
1	0	16	21	weiblich	HTR	1	text33.csv	8	Seit wie vielen Jahren ist Thalias Familie in Deutschland?	5	5	2166	1
1	0	16	21	weiblich	HTR	1	text27.csv	0	Auf wen ist Björn sehr stolz?	Nora	Nora	5745	1
1	0	16	21	weiblich	HTR	1	text27.csv	1	Wer ist sich über seinen Berufswunsch noch nicht im Klaren?	Manuela	Manuela	5486	1
1	0	16	21	weiblich	HTR	1	text27.csv	2	Wer war früher skeptisch gegenüber Noras Berufswunsch?	Maximilian		8640	0
1	0	16	21	weiblich	HTR	1	text27.csv	3	In welchem Verwandtschaftsverhältnis steht Manuela zu Maximilian?	Tochter	Enkelin	18777	0
1	0	16	21	weiblich	HTR	1	text27.csv	4	In welchem Verwandtschaftsverhältnis steht Horst zu Susi?	Vater		4089	0
1	0	16	21	weiblich	HTR	1	text27.csv	5	Wie viele Kinder haben Maximilian und Susi?	3	3	8051	1
1	0	16	21	weiblich	HTR	1	text27.csv	6	Welche Berufsausbildung zieht Manuela derzeit in Erwägung?	Schneider	Schneiderin	10920	1
1	0	16	21	weiblich	HTR	1	text27.csv	7	Wie heißt die Gaststätte, in der Susi oft aushilft?	Sonnenwirt	Sonnenbrück	9671	0
1	0	16	21	weiblich	HTR	1	text27.csv	8	Welchen Beruf strebt Nora an?	Schauspielerin	Schaupielerin	5821	1
1	0	17	19	weiblich	HTR	0	text25.csv	0	Wer musste in eine neue Klasse?	Amelie	Eva	8151	0
1	0	17	19	weiblich	HTR	0	text25.csv	1	Wer freute sich über Amelies Mithilfe?	Matilda	?	6935	0
1	0	17	19	weiblich	HTR	0	text25.csv	2	Wer hatte sich anfangs oft über das Training beschwert?	Tara	Die Schwester von Amelie	24142	0
1	0	17	19	weiblich	HTR	0	text25.csv	3	In welchem Verwandtschaftsverhältnis steht Martin zu Tara?	Vater	?	6669	0
1	0	17	19	weiblich	HTR	0	text25.csv	4	In welchem Verwandtschaftsverhältnis steht Eva zu Martin?	Ehefrau	Tochter	6976	0
1	0	17	19	weiblich	HTR	0	text25.csv	5	Wie viele Enkel hat Matilda?	2	2	2245	1
1	0	17	19	weiblich	HTR	0	text25.csv	6	In welchem Land lebt Tara derzeit?	Spanien	Deutschland	8655	0
1	0	17	19	weiblich	HTR	0	text25.csv	7	Welche Haustiere besitzt Eva?	Hunde	1	2954	0
1	0	17	19	weiblich	HTR	0	text25.csv	8	Was betreibt Martin in Spanien?	Jugendherberge	Jugendherberge	5814	1
1	0	17	19	weiblich	HTR	0	text22.csv	0	Wer ist Förster?	Gerd	Der Vater von Sabine	9049	0
1	0	17	19	weiblich	HTR	0	text22.csv	1	Wer hat den Großvater trotz seines Hobbies sehr gerne?	Inga	Inga	6772	1
1	0	17	19	weiblich	HTR	0	text22.csv	2	Wer hat es nicht bereut mit der Arbeit aufgehört zu haben?	Sabine	Sabine	5988	1
1	0	17	19	weiblich	HTR	0	text22.csv	3	Wie viele Schwestern hat Kristin?	2	2	6588	1
1	0	17	19	weiblich	HTR	0	text22.csv	4	In welchem Verwandtschaftsverhältnis steht Inga zu Joshua?	Schwester	Geschwister	7734	1
1	0	17	19	weiblich	HTR	0	text22.csv	5	In welchem Verwandtschaftsverhältnis steht Gerd zu Sabine?	Vater	Vater	4659	1
1	0	17	19	weiblich	HTR	0	text22.csv	6	Wohin will Gerd Joshua mitnehmen?	Wald	?	3333	0
1	0	17	19	weiblich	HTR	0	text22.csv	7	Welchen Beruf hatte Sabine?	Anwaltsgehilfin	Einzelhandel	11185	0
1	0	17	19	weiblich	HTR	0	text22.csv	8	Wie viele Jahre hatte Sabine schon aufgehört zu arbeiten, als ihr zweites Kind geboren wurde?	1	2	8763	0
1	0	17	19	weiblich	HTR	1	text30.csv	0	Wer will wieder Kontakt zu Marie aufnehmen?	Jakob	Der Sohn von Marie	9163	0
1	0	17	19	weiblich	HTR	1	text30.csv	1	Wer hat derzeit keine feste Arbeitsstelle?	Paul	HAns	6775	0
1	0	17	19	weiblich	HTR	1	text30.csv	2	Wer ist in der Medienbranche tätig?	Nina	?	2234	0
1	0	17	19	weiblich	HTR	1	text30.csv	3	Wie viele Geschwister hat Paul?	2	3	4265	0
1	0	17	19	weiblich	HTR	1	text30.csv	4	In welchem Verwandtschaftsverhältnis steht Hanna zu Paul?	Oma	Schwester	7211	0
1	0	17	19	weiblich	HTR	1	text30.csv	5	In welchem Verwandtschaftsverhältnis steht Nina zu Jakob?	Schwester	?	2570	0
1	0	17	19	weiblich	HTR	1	text30.csv	6	Was erschwert Paul die Arbeitssuche?	Legasthenie	Seine Krankheit	11547	0
1	0	17	19	weiblich	HTR	1	text30.csv	7	Warum hat sich Jakob so lange nicht bei Marie gemeldet?	Angst	Er hat Angst	9479	1
1	0	17	19	weiblich	HTR	1	text30.csv	8	Welchen Beruf hat Paul erlernt?	Schreiner	?	4119	0
1	0	17	19	weiblich	HTR	1	text34.csv	0	Wer darf nur am Wochenende ausgehen?	Renate	?	5170	0
1	0	17	19	weiblich	HTR	1	text34.csv	1	Wer ist von Wilhelms Modelleisenbahn begeistert?	Ulrike	?	3163	0
1	0	17	19	weiblich	HTR	1	text34.csv	2	Wen fährt Ulrike oft spazieren?	Bea	?	2559	0
1	0	17	19	weiblich	HTR	1	text34.csv	3	Wie viele Enkelkinder hat Wilhelm?	4	2	2142	0
1	0	17	19	weiblich	HTR	1	text34.csv	4	Wie viele Brüder hat Bea?	0	?	1883	0
1	0	17	19	weiblich	HTR	1	text34.csv	5	In welchem Verwandtschaftsverhältnis steht Sylvia zu Wilhelm?	Enkelin	?	3421	0
1	0	17	19	weiblich	HTR	1	text34.csv	6	Seit wie vielen Jahren ist Anna alleinerziehend?	6	?	1788	0
1	0	17	19	weiblich	HTR	1	text34.csv	7	In welcher Stadt ist Ulrike immer an Weihnachten?	Braunschweig	?	1306	0
1	0	17	19	weiblich	HTR	1	text34.csv	8	Welche Sportart betreibt Renate?	Handball/Volleyball	?	1782	0
1	0	18	32	weiblich	HTR	0	text19.csv	0	Wer arbeitet in einem Projekt zur Wasserversorgung?	Veronika	Veronika	5138	1
1	0	18	32	weiblich	HTR	0	text19.csv	1	Wem gehörte eine Reinigung?	Marianne	Marianne	4546	1
1	0	18	32	weiblich	HTR	0	text19.csv	2	Wer ist Mariannes jüngstes Kind?	Paola	Tochter	7249	0
1	0	18	32	weiblich	HTR	0	text19.csv	3	Wie viele Enkelsöhne hat Marianne?	0	1	4655	0
1	0	18	32	weiblich	HTR	0	text19.csv	4	In welchem Verwandtschaftsverhältnis steht Karla zu Hans?	Schwester	Schwester	6354	1
1	0	18	32	weiblich	HTR	0	text19.csv	5	Wie viele Söhne hat Marianne?	2	2	4343	1
1	0	18	32	weiblich	HTR	0	text19.csv	6	Womit ist Hans gerade beschäftigt?	Hausbau	Hausbau	6436	1
1	0	18	32	weiblich	HTR	0	text19.csv	7	In welchem Land ist Veronika derzeit?	Nigeria	Namibia	4236	0
1	0	18	32	weiblich	HTR	0	text19.csv	8	Wie viele Stunden Zugfahrt wohnt Marianne von Paola entfernt?	3	3	3278	1
1	0	18	32	weiblich	HTR	0	text25.csv	0	Wer musste in eine neue Klasse?	Amelie	Amelie	10804	1
1	0	18	32	weiblich	HTR	0	text25.csv	1	Wer freute sich über Amelies Mithilfe?	Matilda	Großmutter	7669	0
1	0	18	32	weiblich	HTR	0	text25.csv	2	Wer hatte sich anfangs oft über das Training beschwert?	Tara	Tara	4058	1
1	0	18	32	weiblich	HTR	0	text25.csv	3	In welchem Verwandtschaftsverhältnis steht Martin zu Tara?	Vater	Vater	20126	1
1	0	18	32	weiblich	HTR	0	text25.csv	4	In welchem Verwandtschaftsverhältnis steht Eva zu Martin?	Ehefrau	Frau	5123	1
1	0	18	32	weiblich	HTR	0	text25.csv	5	Wie viele Enkel hat Matilda?	2	2	4031	1
1	0	18	32	weiblich	HTR	0	text25.csv	6	In welchem Land lebt Tara derzeit?	Spanien	Spanien	10850	1
1	0	18	32	weiblich	HTR	0	text25.csv	7	Welche Haustiere besitzt Eva?	Hunde	Hund	3501	1
1	0	18	32	weiblich	HTR	0	text25.csv	8	Was betreibt Martin in Spanien?	Jugendherberge	Hostel	4351	0
1	0	18	32	weiblich	HTR	1	text34.csv	0	Wer darf nur am Wochenende ausgehen?	Renate	renate	8487	1
1	0	18	32	weiblich	HTR	1	text34.csv	1	Wer ist von Wilhelms Modelleisenbahn begeistert?	Ulrike	ulrike	5500	1
1	0	18	32	weiblich	HTR	1	text34.csv	2	Wen fährt Ulrike oft spazieren?	Bea	bea	3663	1
1	0	18	32	weiblich	HTR	1	text34.csv	3	Wie viele Enkelkinder hat Wilhelm?	4	4	4914	1
1	0	18	32	weiblich	HTR	1	text34.csv	4	Wie viele Brüder hat Bea?	0	0	3774	1
1	0	18	32	weiblich	HTR	1	text34.csv	5	In welchem Verwandtschaftsverhältnis steht Sylvia zu Wilhelm?	Enkelin	Enkelin	9326	1
1	0	18	32	weiblich	HTR	1	text34.csv	6	Seit wie vielen Jahren ist Anna alleinerziehend?	6	3	4558	0
1	0	18	32	weiblich	HTR	1	text34.csv	7	In welcher Stadt ist Ulrike immer an Weihnachten?	Braunschweig	X	5150	0
1	0	18	32	weiblich	HTR	1	text34.csv	8	Welche Sportart betreibt Renate?	Handball/Volleyball	Handball	7051	1
1	0	18	32	weiblich	HTR	1	text26.csv	0	Wer arbeitet gerade an seiner Masterarbeit?	Tim	Tim	5221	1
1	0	18	32	weiblich	HTR	1	text26.csv	1	Wer machte im Sommer eine große Österreich-Rundfahrt?	Edwin	Vater von Karen	10272	0
1	0	18	32	weiblich	HTR	1	text26.csv	2	Wer kann besonders gut kochen?	Laura	X	6957	0
1	0	18	32	weiblich	HTR	1	text26.csv	3	Wie viele Kinder hat Karin?	1	0	6587	0
1	0	18	32	weiblich	HTR	1	text26.csv	4	In welchem Verwandtschaftsverhältnis steht Tim zu Manuel?	Vater	X	14275	0
1	0	18	32	weiblich	HTR	1	text26.csv	5	In welchem Verwandtschaftsverhältnis steht Doris zu Laura?	Mutter	Mutter	10487	1
1	0	18	32	weiblich	HTR	1	text26.csv	6	Mit welchem Fahrzeug machte Edwin die Österreich-Rundfahrt?	Fahrrad	Bahn	4176	0
1	0	18	32	weiblich	HTR	1	text26.csv	7	Welches Hobby hat Tim?	Schach	Schach	5867	1
1	0	18	32	weiblich	HTR	1	text26.csv	8	Aus welcher Stadt kommt Tim ursprünglich?	Innsbruck	Insbruck	5128	1
1	0	19	19	weiblich	HTR	1	text25.csv	0	Wer musste in eine neue Klasse?	Amelie	Amelie	4084	1
1	0	19	19	weiblich	HTR	1	text25.csv	1	Wer freute sich über Amelies Mithilfe?	Matilda	Oma Eva	6756	0
1	0	19	19	weiblich	HTR	1	text25.csv	2	Wer hatte sich anfangs oft über das Training beschwert?	Tara	Tara	5889	1
1	0	19	19	weiblich	HTR	1	text25.csv	3	In welchem Verwandtschaftsverhältnis steht Martin zu Tara?	Vater	Martin ist der Vater	9981	1
1	0	19	19	weiblich	HTR	1	text25.csv	4	In welchem Verwandtschaftsverhältnis steht Eva zu Martin?	Ehefrau	Mutter SChwiegermutter	18591	0
1	0	19	19	weiblich	HTR	1	text25.csv	5	Wie viele Enkel hat Matilda?	2	2	6773	1
1	0	19	19	weiblich	HTR	1	text25.csv	6	In welchem Land lebt Tara derzeit?	Spanien	Spanien	4493	1
1	0	19	19	weiblich	HTR	1	text25.csv	7	Welche Haustiere besitzt Eva?	Hunde	2 Hunde	4927	1
1	0	19	19	weiblich	HTR	1	text25.csv	8	Was betreibt Martin in Spanien?	Jugendherberge	eine Jugendherberge	5726	1
1	0	19	19	weiblich	HTR	1	text28.csv	0	Wer lebte mit Romy in Stuttgart?	Wolf	ihr Vater Wolf	8772	1
1	0	19	19	weiblich	HTR	1	text28.csv	1	Wen lernte Wolf vor fünf Jahren kennen?	Rebecca	Rebekah	3481	1
1	0	19	19	weiblich	HTR	1	text28.csv	2	Wer war früher Buchhalter?	Otto	Wolf	6635	0
1	0	19	19	weiblich	HTR	1	text28.csv	3	Wie viele Söhne hat Wolf?	0	keine	2820	1
1	0	19	19	weiblich	HTR	1	text28.csv	4	In welchem Verwandtschaftsverhältnis steht Moritz zu Rebecca?	Adoptivsohn	adoptierter Sohn	9382	1
1	0	19	19	weiblich	HTR	1	text28.csv	5	In welchem Verwandtschaftsverhältnis steht Wolf zu Romy?	Vater	Wolf ist der Vater	6175	1
1	0	19	19	weiblich	HTR	1	text28.csv	6	Wie viele Monate war Moritz bei seiner Adoption alt?	6	6	3146	1
1	0	19	19	weiblich	HTR	1	text28.csv	7	Vor wie vielen Monaten konnte Romy in das neue Haus einziehen?	2	vor 2	8225	1
1	0	19	19	weiblich	HTR	1	text28.csv	8	In welcher Stadt lebt Wolf jetzt?	Lüneburg	Stuttgart	15335	0
1	0	19	19	weiblich	HTR	0	text19.csv	0	Wer arbeitet in einem Projekt zur Wasserversorgung?	Veronika	Hans	13457	0
1	0	19	19	weiblich	HTR	0	text19.csv	1	Wem gehörte eine Reinigung?	Marianne	MArianne	4302	1
1	0	19	19	weiblich	HTR	0	text19.csv	2	Wer ist Mariannes jüngstes Kind?	Paola	Paola	2603	1
1	0	19	19	weiblich	HTR	0	text19.csv	3	Wie viele Enkelsöhne hat Marianne?	0	keine eine Tochter	7734	1
1	0	19	19	weiblich	HTR	0	text19.csv	4	In welchem Verwandtschaftsverhältnis steht Karla zu Hans?	Schwester	Nichte	9356	0
1	0	19	19	weiblich	HTR	0	text19.csv	5	Wie viele Söhne hat Marianne?	2	3	4141	0
1	0	19	19	weiblich	HTR	0	text19.csv	6	Womit ist Hans gerade beschäftigt?	Hausbau	HAusbau	3300	1
1	0	19	19	weiblich	HTR	0	text19.csv	7	In welchem Land ist Veronika derzeit?	Nigeria	weiß ich nicht	11017	0
1	0	19	19	weiblich	HTR	0	text19.csv	8	Wie viele Stunden Zugfahrt wohnt Marianne von Paola entfernt?	3	3	2126	1
1	0	19	19	weiblich	HTR	0	text27.csv	0	Auf wen ist Björn sehr stolz?	Nora	Nora	5078	1
1	0	19	19	weiblich	HTR	0	text27.csv	1	Wer ist sich über seinen Berufswunsch noch nicht im Klaren?	Manuela	die andere SChwester von Nora und Björn	32944	0
1	0	19	19	weiblich	HTR	0	text27.csv	2	Wer war früher skeptisch gegenüber Noras Berufswunsch?	Maximilian	VAter MAximilian	11098	1
1	0	19	19	weiblich	HTR	0	text27.csv	3	In welchem Verwandtschaftsverhältnis steht Manuela zu Maximilian?	Tochter	Tochter	11173	1
1	0	19	19	weiblich	HTR	0	text27.csv	4	In welchem Verwandtschaftsverhältnis steht Horst zu Susi?	Vater	Vater	5496	1
1	0	19	19	weiblich	HTR	0	text27.csv	5	Wie viele Kinder haben Maximilian und Susi?	3	1	2611	0
1	0	19	19	weiblich	HTR	0	text27.csv	6	Welche Berufsausbildung zieht Manuela derzeit in Erwägung?	Schneider	Krankenschwester	9763	0
1	0	19	19	weiblich	HTR	0	text27.csv	7	Wie heißt die Gaststätte, in der Susi oft aushilft?	Sonnenwirt	SOnnenwirt	5413	1
1	0	19	19	weiblich	HTR	0	text27.csv	8	Welchen Beruf strebt Nora an?	Schauspielerin	SChauspielerin	6299	1
1	0	2	27	weiblich	HTR	0	text32.csv	0	Wer hatte sich über Philips Bekenntnis nicht gewundert?	Klara	Seine Mutter	6997	0
1	0	2	27	weiblich	HTR	0	text32.csv	1	Wer arbeitet in einer Schule?	Melanie	Melanie	2952	1
1	0	2	27	weiblich	HTR	0	text32.csv	2	Wer ist von Beruf Informatiker?	Marius	Marius	3159	1
1	0	2	27	weiblich	HTR	0	text32.csv	3	In welchem Verhältnis steht Marius zu Philip?	Partner/Lebenspartner/Freund	Partner	5717	1
1	0	2	27	weiblich	HTR	0	text32.csv	4	Wie viele Enkelkinder hat Christina?	2	zwei	5127	1
1	0	2	27	weiblich	HTR	0	text32.csv	5	In welchem Verwandtschaftsverhältnis steht Melanie zu Erich?	Enkelin	Enkelkind	9533	1
1	0	2	27	weiblich	HTR	0	text32.csv	6	Was macht Klara nichts aus, wenn es die Dorfgemeinschaft tut?	Getuschel/Tuscheln	Tuscheln	7306	1
1	0	2	27	weiblich	HTR	0	text32.csv	7	Wie viele Jahre sind Marius und Philip bereits ein Paar?	11	elf	2605	1
1	0	2	27	weiblich	HTR	0	text32.csv	8	Wie viele Monate Elternzeit möchte sich Melanie nehmen?	4	vier	2609	1
1	0	2	27	weiblich	HTR	0	text25.csv	0	Wer musste in eine neue Klasse?	Amelie	Amelie	2857	1
1	0	2	27	weiblich	HTR	0	text25.csv	1	Wer freute sich über Amelies Mithilfe?	Matilda	Die Großeltern	6557	0
1	0	2	27	weiblich	HTR	0	text25.csv	2	Wer hatte sich anfangs oft über das Training beschwert?	Tara	Tara	3725	1
1	0	2	27	weiblich	HTR	0	text25.csv	3	In welchem Verwandtschaftsverhältnis steht Martin zu Tara?	Vater	Vater	16754	1
1	0	2	27	weiblich	HTR	0	text25.csv	4	In welchem Verwandtschaftsverhältnis steht Eva zu Martin?	Ehefrau	Frau	8847	1
1	0	2	27	weiblich	HTR	0	text25.csv	5	Wie viele Enkel hat Matilda?	2	zwei	4120	1
1	0	2	27	weiblich	HTR	0	text25.csv	6	In welchem Land lebt Tara derzeit?	Spanien	Spanien	2934	1
1	0	2	27	weiblich	HTR	0	text25.csv	7	Welche Haustiere besitzt Eva?	Hunde	zwei Hunde	7466	1
1	0	2	27	weiblich	HTR	0	text25.csv	8	Was betreibt Martin in Spanien?	Jugendherberge	Jugendherberge	7694	1
1	0	2	27	weiblich	HTR	1	text29.csv	0	Wem hat es Familie Schneider zu verdanken, dass sie in Nürnberg lebt?	Adrian		5925	0
1	0	2	27	weiblich	HTR	1	text29.csv	1	Wer hat schon Vorbereitungen für die Hochzeit getroffen?	Oliver	Der Großvater	14412	0
1	0	2	27	weiblich	HTR	1	text29.csv	2	Wer darf an der Familienfeier ausnahmsweise lange mitfeiern?	Benedikt	Benedikt	3647	1
1	0	2	27	weiblich	HTR	1	text29.csv	3	In welchem Verwandtschaftsverhältnis steht Adrian zu Lina?	Ehemann	Vater	3899	0
1	0	2	27	weiblich	HTR	1	text29.csv	4	In welchem Verwandtschaftsverhältnis steht Benedikt zu Tamara?	Sohn	Vater	13348	0
1	0	2	27	weiblich	HTR	1	text29.csv	5	Wie viele Schwestern hat Tamara?	0	0	8494	1
1	0	2	27	weiblich	HTR	1	text29.csv	6	Woher stammt Adrian?	Sudetenland	Sudetenland	5272	1
1	0	2	27	weiblich	HTR	1	text29.csv	7	In welcher Behörde arbeitet Oliver?	Finanzamt	Finanzamt	4587	1
1	0	2	27	weiblich	HTR	1	text29.csv	8	Welche Tiere züchtet Adrian in seiner Freizeit?	Forellen	Forellen	4240	1
1	0	2	27	weiblich	HTR	1	text28.csv	0	Wer lebte mit Romy in Stuttgart?	Wolf	Wolf	7503	1
1	0	2	27	weiblich	HTR	1	text28.csv	1	Wen lernte Wolf vor fünf Jahren kennen?	Rebecca	DIe Witwe	8426	0
1	0	2	27	weiblich	HTR	1	text28.csv	2	Wer war früher Buchhalter?	Otto	Der Großvater	8944	0
1	0	2	27	weiblich	HTR	1	text28.csv	3	Wie viele Söhne hat Wolf?	0		5013	0
1	0	2	27	weiblich	HTR	1	text28.csv	4	In welchem Verwandtschaftsverhältnis steht Moritz zu Rebecca?	Adoptivsohn	Sohn	5163	1
1	0	2	27	weiblich	HTR	1	text28.csv	5	In welchem Verwandtschaftsverhältnis steht Wolf zu Romy?	Vater	Vater	4004	1
1	0	2	27	weiblich	HTR	1	text28.csv	6	Wie viele Monate war Moritz bei seiner Adoption alt?	6	halbes Jahr	8403	0
1	0	2	27	weiblich	HTR	1	text28.csv	7	Vor wie vielen Monaten konnte Romy in das neue Haus einziehen?	2	vier	3950	0
1	0	2	27	weiblich	HTR	1	text28.csv	8	In welcher Stadt lebt Wolf jetzt?	Lüneburg		6964	0
1	0	20	22	männlich	HTR	1	text28.csv	0	Wer lebte mit Romy in Stuttgart?	Wolf	Wolf	5454	1
1	0	20	22	männlich	HTR	1	text28.csv	1	Wen lernte Wolf vor fünf Jahren kennen?	Rebecca	Emils Mutter	6816	0
1	0	20	22	männlich	HTR	1	text28.csv	2	Wer war früher Buchhalter?	Otto	Rebeccas Vater	13883	0
1	0	20	22	männlich	HTR	1	text28.csv	3	Wie viele Söhne hat Wolf?	0	keine	3633	1
1	0	20	22	männlich	HTR	1	text28.csv	4	In welchem Verwandtschaftsverhältnis steht Moritz zu Rebecca?	Adoptivsohn	Sohn	9294	1
1	0	20	22	männlich	HTR	1	text28.csv	5	In welchem Verwandtschaftsverhältnis steht Wolf zu Romy?	Vater	Vater	3157	1
1	0	20	22	männlich	HTR	1	text28.csv	6	Wie viele Monate war Moritz bei seiner Adoption alt?	6	weiß ich nicht mehr	7327	0
1	0	20	22	männlich	HTR	1	text28.csv	7	Vor wie vielen Monaten konnte Romy in das neue Haus einziehen?	2	2	2349	1
1	0	20	22	männlich	HTR	1	text28.csv	8	In welcher Stadt lebt Wolf jetzt?	Lüneburg	Lüneburg	4256	1
1	0	20	22	männlich	HTR	1	text26.csv	0	Wer arbeitet gerade an seiner Masterarbeit?	Tim	Tim	2101	1
1	0	20	22	männlich	HTR	1	text26.csv	1	Wer machte im Sommer eine große Österreich-Rundfahrt?	Edwin	Edwin	2160	1
1	0	20	22	männlich	HTR	1	text26.csv	2	Wer kann besonders gut kochen?	Laura	Edwins Tochter	4162	0
1	0	20	22	männlich	HTR	1	text26.csv	3	Wie viele Kinder hat Karin?	1	mindestens 2	5732	0
1	0	20	22	männlich	HTR	1	text26.csv	4	In welchem Verwandtschaftsverhältnis steht Tim zu Manuel?	Vater	Vater	9043	1
1	0	20	22	männlich	HTR	1	text26.csv	5	In welchem Verwandtschaftsverhältnis steht Doris zu Laura?	Mutter	Mutter	3590	1
1	0	20	22	männlich	HTR	1	text26.csv	6	Mit welchem Fahrzeug machte Edwin die Österreich-Rundfahrt?	Fahrrad	Fahrrad	2543	1
1	0	20	22	männlich	HTR	1	text26.csv	7	Welches Hobby hat Tim?	Schach	Schach spielen	3359	1
1	0	20	22	männlich	HTR	1	text26.csv	8	Aus welcher Stadt kommt Tim ursprünglich?	Innsbruck	Innsbrug	2708	1
1	0	20	22	männlich	HTR	0	text27.csv	0	Auf wen ist Björn sehr stolz?	Nora	Nora	3727	1
1	0	20	22	männlich	HTR	0	text27.csv	1	Wer ist sich über seinen Berufswunsch noch nicht im Klaren?	Manuela	Björns andere Schwester	7232	0
1	0	20	22	männlich	HTR	0	text27.csv	2	Wer war früher skeptisch gegenüber Noras Berufswunsch?	Maximilian	Max	2132	0
1	0	20	22	männlich	HTR	0	text27.csv	3	In welchem Verwandtschaftsverhältnis steht Manuela zu Maximilian?	Tochter	Frau	6567	0
1	0	20	22	männlich	HTR	0	text27.csv	4	In welchem Verwandtschaftsverhältnis steht Horst zu Susi?	Vater	Großvater	7150	1
1	0	20	22	männlich	HTR	0	text27.csv	5	Wie viele Kinder haben Maximilian und Susi?	3	3	4896	1
1	0	20	22	männlich	HTR	0	text27.csv	6	Welche Berufsausbildung zieht Manuela derzeit in Erwägung?	Schneider	Schneiderin	5961	0
1	0	20	22	männlich	HTR	0	text27.csv	7	Wie heißt die Gaststätte, in der Susi oft aushilft?	Sonnenwirt	Sonnen etwas	16108	0
1	0	20	22	männlich	HTR	0	text27.csv	8	Welchen Beruf strebt Nora an?	Schauspielerin	Schauspielerin	4308	1
1	0	20	22	männlich	HTR	0	text23.csv	0	Wer konnte von den Spekulationsgewinnen in den Urlaub fliegen?	Clarissa	Clarissa	4681	1
1	0	20	22	männlich	HTR	0	text23.csv	1	Wer spekuliert seit vielen Jahren an der Börse?	Heiko	Clarissas Sohn	5784	0
1	0	20	22	männlich	HTR	0	text23.csv	2	Wer wohnt zwei Straßen von Rosa entfernt?	Vincent	Vincent	4073	1
1	0	20	22	männlich	HTR	0	text23.csv	3	In welchem Verwandtschaftsverhältnis steht Clarissa zu Gustav?	Schwester	Mutter	6184	0
1	0	20	22	männlich	HTR	0	text23.csv	4	In welchem Verwandtschaftsverhältnis steht Frida zu Rosa?	Tochter	Schwester	8163	0
1	0	20	22	männlich	HTR	0	text23.csv	5	Wie viele Enkel hat Vincent?	0	unbekannt	3640	0
1	0	20	22	männlich	HTR	0	text23.csv	6	Wie alt ist Rosa?	85	weiß ich nicht	4333	0
1	0	20	22	männlich	HTR	0	text23.csv	7	In welcher Stadt lebt Vincent?	Hamburg	Hamburg	2641	1
1	0	20	22	männlich	HTR	0	text23.csv	8	Wo machte Clarissa Urlaub?	Australien	Australien	2992	1
1	0	21	19	weiblich	HTR	1	text29.csv	0	Wem hat es Familie Schneider zu verdanken, dass sie in Nürnberg lebt?	Adrian	Adrian	21663	1
1	0	21	19	weiblich	HTR	1	text29.csv	1	Wer hat schon Vorbereitungen für die Hochzeit getroffen?	Oliver	Adrian	6631	0
1	0	21	19	weiblich	HTR	1	text29.csv	2	Wer darf an der Familienfeier ausnahmsweise lange mitfeiern?	Benedikt	Benno	8852	0
1	0	21	19	weiblich	HTR	1	text29.csv	3	In welchem Verwandtschaftsverhältnis steht Adrian zu Lina?	Ehemann	Lina ist seine Tochter	24579	0
1	0	21	19	weiblich	HTR	1	text29.csv	4	In welchem Verwandtschaftsverhältnis steht Benedikt zu Tamara?	Sohn	Sohn von Tamara	17039	1
1	0	21	19	weiblich	HTR	1	text29.csv	5	Wie viele Schwestern hat Tamara?	0	keine	9095	1
1	0	21	19	weiblich	HTR	1	text29.csv	6	Woher stammt Adrian?	Sudetenland	Senegal	5924	0
1	0	21	19	weiblich	HTR	1	text29.csv	7	In welcher Behörde arbeitet Oliver?	Finanzamt	Fischfarm	17401	0
1	0	21	19	weiblich	HTR	1	text29.csv	8	Welche Tiere züchtet Adrian in seiner Freizeit?	Forellen	Fische	3836	0
1	0	21	19	weiblich	HTR	1	text19.csv	0	Wer arbeitet in einem Projekt zur Wasserversorgung?	Veronika	Veronika	8068	1
1	0	21	19	weiblich	HTR	1	text19.csv	1	Wem gehörte eine Reinigung?	Marianne	Marianne	7306	1
1	0	21	19	weiblich	HTR	1	text19.csv	2	Wer ist Mariannes jüngstes Kind?	Paola	Paola	5072	1
1	0	21	19	weiblich	HTR	1	text19.csv	3	Wie viele Enkelsöhne hat Marianne?	0	ein	4904	0
1	0	21	19	weiblich	HTR	1	text19.csv	4	In welchem Verwandtschaftsverhältnis steht Karla zu Hans?	Schwester	Schwester	8519	1
1	0	21	19	weiblich	HTR	1	text19.csv	5	Wie viele Söhne hat Marianne?	2	2	5664	1
1	0	21	19	weiblich	HTR	1	text19.csv	6	Womit ist Hans gerade beschäftigt?	Hausbau	Hausbau	4897	1
1	0	21	19	weiblich	HTR	1	text19.csv	7	In welchem Land ist Veronika derzeit?	Nigeria	Nigeria	3576	1
1	0	21	19	weiblich	HTR	1	text19.csv	8	Wie viele Stunden Zugfahrt wohnt Marianne von Paola entfernt?	3	3	3929	1
1	0	21	19	weiblich	HTR	0	text31.csv	0	Wer hatte sich mit Tanjas Vater zerstritten?	Eugen	Eugen	6188	1
1	0	21	19	weiblich	HTR	0	text31.csv	1	Wer machte Eugen durch sein erstes gesprochenes Wort eine Freude?	Hendrik	sein Enkel	8553	0
1	0	21	19	weiblich	HTR	0	text31.csv	2	Wer war sehr gerne unter Menschen und warmherzig?	Martha	Marta	4828	1
1	0	21	19	weiblich	HTR	0	text31.csv	3	In welchem Verwandtschaftsverhältnis steht Martha zu Hendrik?	Großmutter	Grossmuter und Enkel	13919	1
1	0	21	19	weiblich	HTR	0	text31.csv	4	In welchem Verwandtschaftsverhältnis steht Tanja zu Eugen?	Schwiegertochter	Stiefvater	7935	0
1	0	21	19	weiblich	HTR	0	text31.csv	5	Wie viele Kinder hat Martha?	1	1	7503	1
1	0	21	19	weiblich	HTR	0	text31.csv	6	Woher kannte Frank Tanja?	Kindergarten	aus dem Kindergarten	8562	1
1	0	21	19	weiblich	HTR	0	text31.csv	7	Welches Geschäft besitzt Sebastian?	Baustoffhandel	Baustoffhandel	9479	1
1	0	21	19	weiblich	HTR	0	text31.csv	8	Wie viele Jahre hatten sich Tanja und Frank nicht gesehen, als sie sich verliebten?	20	20	3911	1
1	0	21	19	weiblich	HTR	0	text25.csv	0	Wer musste in eine neue Klasse?	Amelie	Amelie	5172	1
1	0	21	19	weiblich	HTR	0	text25.csv	1	Wer freute sich über Amelies Mithilfe?	Matilda	ihre Grossmutter	7721	0
1	0	21	19	weiblich	HTR	0	text25.csv	2	Wer hatte sich anfangs oft über das Training beschwert?	Tara	die Schwester von Amelie Tara	23203	1
1	0	21	19	weiblich	HTR	0	text25.csv	3	In welchem Verwandtschaftsverhältnis steht Martin zu Tara?	Vater	Vater und Tochter	18852	1
1	0	21	19	weiblich	HTR	0	text25.csv	4	In welchem Verwandtschaftsverhältnis steht Eva zu Martin?	Ehefrau	Ehepaar	8939	1
1	0	21	19	weiblich	HTR	0	text25.csv	5	Wie viele Enkel hat Matilda?	2	2	3906	1
1	0	21	19	weiblich	HTR	0	text25.csv	6	In welchem Land lebt Tara derzeit?	Spanien	Spanien	4665	1
1	0	21	19	weiblich	HTR	0	text25.csv	7	Welche Haustiere besitzt Eva?	Hunde	2 Hunde	5777	1
1	0	21	19	weiblich	HTR	0	text25.csv	8	Was betreibt Martin in Spanien?	Jugendherberge	?	4929	0
1	0	22	27	weiblich	HTR	1	text29.csv	0	Wem hat es Familie Schneider zu verdanken, dass sie in Nürnberg lebt?	Adrian	Adrian	5087	1
1	0	22	27	weiblich	HTR	1	text29.csv	1	Wer hat schon Vorbereitungen für die Hochzeit getroffen?	Oliver	Tamaras Freund Oliver	12592	1
1	0	22	27	weiblich	HTR	1	text29.csv	2	Wer darf an der Familienfeier ausnahmsweise lange mitfeiern?	Benedikt	Tamaras Sohn	9447	0
1	0	22	27	weiblich	HTR	1	text29.csv	3	In welchem Verwandtschaftsverhältnis steht Adrian zu Lina?	Ehemann	verheiratet	10047	1
1	0	22	27	weiblich	HTR	1	text29.csv	4	In welchem Verwandtschaftsverhältnis steht Benedikt zu Tamara?	Sohn	Sohn	5935	1
1	0	22	27	weiblich	HTR	1	text29.csv	5	Wie viele Schwestern hat Tamara?	0	0	2398	1
1	0	22	27	weiblich	HTR	1	text29.csv	6	Woher stammt Adrian?	Sudetenland	Sudetenland	4867	1
1	0	22	27	weiblich	HTR	1	text29.csv	7	In welcher Behörde arbeitet Oliver?	Finanzamt	Finanzamt	4556	1
1	0	22	27	weiblich	HTR	1	text29.csv	8	Welche Tiere züchtet Adrian in seiner Freizeit?	Forellen	Forellen	2896	1
1	0	22	27	weiblich	HTR	1	text22.csv	0	Wer ist Förster?	Gerd	Gerd	2609	1
1	0	22	27	weiblich	HTR	1	text22.csv	1	Wer hat den Großvater trotz seines Hobbies sehr gerne?	Inga	Inga	3791	1
1	0	22	27	weiblich	HTR	1	text22.csv	2	Wer hat es nicht bereut mit der Arbeit aufgehört zu haben?	Sabine	Sabine	3598	1
1	0	22	27	weiblich	HTR	1	text22.csv	3	Wie viele Schwestern hat Kristin?	2	2	2528	1
1	0	22	27	weiblich	HTR	1	text22.csv	4	In welchem Verwandtschaftsverhältnis steht Inga zu Joshua?	Schwester	Geschwister	7082	1
1	0	22	27	weiblich	HTR	1	text22.csv	5	In welchem Verwandtschaftsverhältnis steht Gerd zu Sabine?	Vater	Gerd ist ihr Vater	8199	1
1	0	22	27	weiblich	HTR	1	text22.csv	6	Wohin will Gerd Joshua mitnehmen?	Wald	Wald	2955	1
1	0	22	27	weiblich	HTR	1	text22.csv	7	Welchen Beruf hatte Sabine?	Anwaltsgehilfin	Behörde	9720	0
1	0	22	27	weiblich	HTR	1	text22.csv	8	Wie viele Jahre hatte Sabine schon aufgehört zu arbeiten, als ihr zweites Kind geboren wurde?	1	2	6496	0
1	0	22	27	weiblich	HTR	0	text25.csv	0	Wer musste in eine neue Klasse?	Amelie	Amelie	3669	1
1	0	22	27	weiblich	HTR	0	text25.csv	1	Wer freute sich über Amelies Mithilfe?	Matilda	Oskar und seine Frau	25505	0
1	0	22	27	weiblich	HTR	0	text25.csv	2	Wer hatte sich anfangs oft über das Training beschwert?	Tara	Tara	3872	1
1	0	22	27	weiblich	HTR	0	text25.csv	3	In welchem Verwandtschaftsverhältnis steht Martin zu Tara?	Vater	Vater	3770	1
1	0	22	27	weiblich	HTR	0	text25.csv	4	In welchem Verwandtschaftsverhältnis steht Eva zu Martin?	Ehefrau	Ehepartner	7553	1
1	0	22	27	weiblich	HTR	0	text25.csv	5	Wie viele Enkel hat Matilda?	2	2	3179	1
1	0	22	27	weiblich	HTR	0	text25.csv	6	In welchem Land lebt Tara derzeit?	Spanien	Spanien	3066	1
1	0	22	27	weiblich	HTR	0	text25.csv	7	Welche Haustiere besitzt Eva?	Hunde	2 Hunde	6338	1
1	0	22	27	weiblich	HTR	0	text25.csv	8	Was betreibt Martin in Spanien?	Jugendherberge	Jugendherberge	5011	1
1	0	22	27	weiblich	HTR	0	text31.csv	0	Wer hatte sich mit Tanjas Vater zerstritten?	Eugen	Eugen	8833	1
1	0	22	27	weiblich	HTR	0	text31.csv	1	Wer machte Eugen durch sein erstes gesprochenes Wort eine Freude?	Hendrik	Tanjas und Franks Tochter	11828	0
1	0	22	27	weiblich	HTR	0	text31.csv	2	Wer war sehr gerne unter Menschen und warmherzig?	Martha	Marta	3633	1
1	0	22	27	weiblich	HTR	0	text31.csv	3	In welchem Verwandtschaftsverhältnis steht Martha zu Hendrik?	Großmutter	Großmutter	10526	1
1	0	22	27	weiblich	HTR	0	text31.csv	4	In welchem Verwandtschaftsverhältnis steht Tanja zu Eugen?	Schwiegertochter	Schwiegertochter	12299	1
1	0	22	27	weiblich	HTR	0	text31.csv	5	Wie viele Kinder hat Martha?	1	1	4255	1
1	0	22	27	weiblich	HTR	0	text31.csv	6	Woher kannte Frank Tanja?	Kindergarten	Kindergarten	4896	1
1	0	22	27	weiblich	HTR	0	text31.csv	7	Welches Geschäft besitzt Sebastian?	Baustoffhandel	Baustoffhandel	6681	1
1	0	22	27	weiblich	HTR	0	text31.csv	8	Wie viele Jahre hatten sich Tanja und Frank nicht gesehen, als sie sich verliebten?	20	20	3113	1
1	0	24	21	weiblich	HTR	1	text27.csv	0	Auf wen ist Björn sehr stolz?	Nora	Nora	2987	1
1	0	24	21	weiblich	HTR	1	text27.csv	1	Wer ist sich über seinen Berufswunsch noch nicht im Klaren?	Manuela	Monika	6413	0
1	0	24	21	weiblich	HTR	1	text27.csv	2	Wer war früher skeptisch gegenüber Noras Berufswunsch?	Maximilian	Björn	3843	0
1	0	24	21	weiblich	HTR	1	text27.csv	3	In welchem Verwandtschaftsverhältnis steht Manuela zu Maximilian?	Tochter	Enkelin	9885	0
1	0	24	21	weiblich	HTR	1	text27.csv	4	In welchem Verwandtschaftsverhältnis steht Horst zu Susi?	Vater	Vater	6755	1
1	0	24	21	weiblich	HTR	1	text27.csv	5	Wie viele Kinder haben Maximilian und Susi?	3	eins	9339	0
1	0	24	21	weiblich	HTR	1	text27.csv	6	Welche Berufsausbildung zieht Manuela derzeit in Erwägung?	Schneider		6773	0
1	0	24	21	weiblich	HTR	1	text27.csv	7	Wie heißt die Gaststätte, in der Susi oft aushilft?	Sonnenwirt	Sonnenglück	4793	0
1	0	24	21	weiblich	HTR	1	text27.csv	8	Welchen Beruf strebt Nora an?	Schauspielerin	Schauspielerin	5655	1
1	0	24	21	weiblich	HTR	1	text25.csv	0	Wer musste in eine neue Klasse?	Amelie	Amelie	3357	1
1	0	24	21	weiblich	HTR	1	text25.csv	1	Wer freute sich über Amelies Mithilfe?	Matilda	Mathilda	5024	1
1	0	24	21	weiblich	HTR	1	text25.csv	2	Wer hatte sich anfangs oft über das Training beschwert?	Tara	Tara	3977	1
1	0	24	21	weiblich	HTR	1	text25.csv	3	In welchem Verwandtschaftsverhältnis steht Martin zu Tara?	Vater	vater	7220	1
1	0	24	21	weiblich	HTR	1	text25.csv	4	In welchem Verwandtschaftsverhältnis steht Eva zu Martin?	Ehefrau	ehefrau	3990	1
1	0	24	21	weiblich	HTR	1	text25.csv	5	Wie viele Enkel hat Matilda?	2	zwei	2878	1
1	0	24	21	weiblich	HTR	1	text25.csv	6	In welchem Land lebt Tara derzeit?	Spanien	spanien	3225	1
1	0	24	21	weiblich	HTR	1	text25.csv	7	Welche Haustiere besitzt Eva?	Hunde	zwei hunde	5036	1
1	0	24	21	weiblich	HTR	1	text25.csv	8	Was betreibt Martin in Spanien?	Jugendherberge	Jugendherberge	8281	1
1	0	24	21	weiblich	HTR	0	text31.csv	0	Wer hatte sich mit Tanjas Vater zerstritten?	Eugen	franks vater	10558	0
1	0	24	21	weiblich	HTR	0	text31.csv	1	Wer machte Eugen durch sein erstes gesprochenes Wort eine Freude?	Hendrik	sein enkel	10027	0
1	0	24	21	weiblich	HTR	0	text31.csv	2	Wer war sehr gerne unter Menschen und warmherzig?	Martha	martha	4373	1
1	0	24	21	weiblich	HTR	0	text31.csv	3	In welchem Verwandtschaftsverhältnis steht Martha zu Hendrik?	Großmutter	großmutter	21912	1
1	0	24	21	weiblich	HTR	0	text31.csv	4	In welchem Verwandtschaftsverhältnis steht Tanja zu Eugen?	Schwiegertochter	tochter	5230	0
1	0	24	21	weiblich	HTR	0	text31.csv	5	Wie viele Kinder hat Martha?	1	eins	4919	1
1	0	24	21	weiblich	HTR	0	text31.csv	6	Woher kannte Frank Tanja?	Kindergarten	kindergarten	5131	1
1	0	24	21	weiblich	HTR	0	text31.csv	7	Welches Geschäft besitzt Sebastian?	Baustoffhandel	baustoffhandel	8453	1
1	0	24	21	weiblich	HTR	0	text31.csv	8	Wie viele Jahre hatten sich Tanja und Frank nicht gesehen, als sie sich verliebten?	20	20	3677	1
1	0	24	21	weiblich	HTR	0	text26.csv	0	Wer arbeitet gerade an seiner Masterarbeit?	Tim	Tim	4335	1
1	0	24	21	weiblich	HTR	0	text26.csv	1	Wer machte im Sommer eine große Österreich-Rundfahrt?	Edwin	Edwin	3803	1
1	0	24	21	weiblich	HTR	0	text26.csv	2	Wer kann besonders gut kochen?	Laura	Laura	7333	1
1	0	24	21	weiblich	HTR	0	text26.csv	3	Wie viele Kinder hat Karin?	1	eins	5719	1
1	0	24	21	weiblich	HTR	0	text26.csv	4	In welchem Verwandtschaftsverhältnis steht Tim zu Manuel?	Vater	vater	5520	1
1	0	24	21	weiblich	HTR	0	text26.csv	5	In welchem Verwandtschaftsverhältnis steht Doris zu Laura?	Mutter	mutter	8134	1
1	0	24	21	weiblich	HTR	0	text26.csv	6	Mit welchem Fahrzeug machte Edwin die Österreich-Rundfahrt?	Fahrrad		5838	0
1	0	24	21	weiblich	HTR	0	text26.csv	7	Welches Hobby hat Tim?	Schach	Schach	7613	1
1	0	24	21	weiblich	HTR	0	text26.csv	8	Aus welcher Stadt kommt Tim ursprünglich?	Innsbruck	innsbruck	3325	1
1	0	25	21	weiblich	HTR	0	text25.csv	0	Wer musste in eine neue Klasse?	Amelie	Amelie	3765	1
1	0	25	21	weiblich	HTR	0	text25.csv	1	Wer freute sich über Amelies Mithilfe?	Matilda	Die Oma Mathilda	9925	1
1	0	25	21	weiblich	HTR	0	text25.csv	2	Wer hatte sich anfangs oft über das Training beschwert?	Tara	Tara	4158	1
1	0	25	21	weiblich	HTR	0	text25.csv	3	In welchem Verwandtschaftsverhältnis steht Martin zu Tara?	Vater	Vater	5624	1
1	0	25	21	weiblich	HTR	0	text25.csv	4	In welchem Verwandtschaftsverhältnis steht Eva zu Martin?	Ehefrau	Ehefrau	5806	1
1	0	25	21	weiblich	HTR	0	text25.csv	5	Wie viele Enkel hat Matilda?	2	zwei	4547	1
1	0	25	21	weiblich	HTR	0	text25.csv	6	In welchem Land lebt Tara derzeit?	Spanien	Spanien	3573	1
1	0	25	21	weiblich	HTR	0	text25.csv	7	Welche Haustiere besitzt Eva?	Hunde	zwei Hunde	4506	1
1	0	25	21	weiblich	HTR	0	text25.csv	8	Was betreibt Martin in Spanien?	Jugendherberge	Eine Jugendherberge	6937	1
1	0	25	21	weiblich	HTR	0	text31.csv	0	Wer hatte sich mit Tanjas Vater zerstritten?	Eugen	Sebastian der Schwiegervater	13518	0
1	0	25	21	weiblich	HTR	0	text31.csv	1	Wer machte Eugen durch sein erstes gesprochenes Wort eine Freude?	Hendrik	Tanjas Sohn	14613	0
1	0	25	21	weiblich	HTR	0	text31.csv	2	Wer war sehr gerne unter Menschen und warmherzig?	Martha	Marta	6855	1
1	0	25	21	weiblich	HTR	0	text31.csv	3	In welchem Verwandtschaftsverhältnis steht Martha zu Hendrik?	Großmutter	Oma	7794	1
1	0	25	21	weiblich	HTR	0	text31.csv	4	In welchem Verwandtschaftsverhältnis steht Tanja zu Eugen?	Schwiegertochter	Vater von Tanja	12224	0
1	0	25	21	weiblich	HTR	0	text31.csv	5	Wie viele Kinder hat Martha?	1	eins	6582	1
1	0	25	21	weiblich	HTR	0	text31.csv	6	Woher kannte Frank Tanja?	Kindergarten	Schule	5763	0
1	0	25	21	weiblich	HTR	0	text31.csv	7	Welches Geschäft besitzt Sebastian?	Baustoffhandel	Baustoffhandel	9283	1
1	0	25	21	weiblich	HTR	0	text31.csv	8	Wie viele Jahre hatten sich Tanja und Frank nicht gesehen, als sie sich verliebten?	20	20	3501	1
1	0	25	21	weiblich	HTR	1	text19.csv	0	Wer arbeitet in einem Projekt zur Wasserversorgung?	Veronika	Veronika	5740	1
1	0	25	21	weiblich	HTR	1	text19.csv	1	Wem gehörte eine Reinigung?	Marianne	Hans	4090	0
1	0	25	21	weiblich	HTR	1	text19.csv	2	Wer ist Mariannes jüngstes Kind?	Paola	Paola	4463	1
1	0	25	21	weiblich	HTR	1	text19.csv	3	Wie viele Enkelsöhne hat Marianne?	0	eines	3757	0
1	0	25	21	weiblich	HTR	1	text19.csv	4	In welchem Verwandtschaftsverhältnis steht Karla zu Hans?	Schwester	Geschwister	9767	1
1	0	25	21	weiblich	HTR	1	text19.csv	5	Wie viele Söhne hat Marianne?	2	2	2943	1
1	0	25	21	weiblich	HTR	1	text19.csv	6	Womit ist Hans gerade beschäftigt?	Hausbau	Hausbau	4117	1
1	0	25	21	weiblich	HTR	1	text19.csv	7	In welchem Land ist Veronika derzeit?	Nigeria	Nigeria	4579	1
1	0	25	21	weiblich	HTR	1	text19.csv	8	Wie viele Stunden Zugfahrt wohnt Marianne von Paola entfernt?	3	3	2524	1
1	0	25	21	weiblich	HTR	1	text27.csv	0	Auf wen ist Björn sehr stolz?	Nora	Nora	5350	1
1	0	25	21	weiblich	HTR	1	text27.csv	1	Wer ist sich über seinen Berufswunsch noch nicht im Klaren?	Manuela	Manuela	6226	1
1	0	25	21	weiblich	HTR	1	text27.csv	2	Wer war früher skeptisch gegenüber Noras Berufswunsch?	Maximilian	ihr Vater Horst	12133	0
1	0	25	21	weiblich	HTR	1	text27.csv	3	In welchem Verwandtschaftsverhältnis steht Manuela zu Maximilian?	Tochter	Enkel und Opa	13430	0
1	0	25	21	weiblich	HTR	1	text27.csv	4	In welchem Verwandtschaftsverhältnis steht Horst zu Susi?	Vater	Vater und Tochter	7721	1
1	0	25	21	weiblich	HTR	1	text27.csv	5	Wie viele Kinder haben Maximilian und Susi?	3	3	7829	1
1	0	25	21	weiblich	HTR	1	text27.csv	6	Welche Berufsausbildung zieht Manuela derzeit in Erwägung?	Schneider	Schneiderin	10957	1
1	0	25	21	weiblich	HTR	1	text27.csv	7	Wie heißt die Gaststätte, in der Susi oft aushilft?	Sonnenwirt	Sonnenglück	5611	0
1	0	25	21	weiblich	HTR	1	text27.csv	8	Welchen Beruf strebt Nora an?	Schauspielerin	Schauspielerin	5136	1
1	0	26	19	weiblich	HTR	0	text28.csv	0	Wer lebte mit Romy in Stuttgart?	Wolf	ihr Sohn	28158	0
1	0	26	19	weiblich	HTR	0	text28.csv	1	Wen lernte Wolf vor fünf Jahren kennen?	Rebecca	seine zukünftige Partnerin	22889	0
1	0	26	19	weiblich	HTR	0	text28.csv	2	Wer war früher Buchhalter?	Otto	der Großvater	16335	0
1	0	26	19	weiblich	HTR	0	text28.csv	3	Wie viele Söhne hat Wolf?	0	1	7889	0
1	0	26	19	weiblich	HTR	0	text28.csv	4	In welchem Verwandtschaftsverhältnis steht Moritz zu Rebecca?	Adoptivsohn	Adoptivsohn	20232	1
1	0	26	19	weiblich	HTR	0	text28.csv	5	In welchem Verwandtschaftsverhältnis steht Wolf zu Romy?	Vater	Vater	8371	1
1	0	26	19	weiblich	HTR	0	text28.csv	6	Wie viele Monate war Moritz bei seiner Adoption alt?	6	6	2972	1
1	0	26	19	weiblich	HTR	0	text28.csv	7	Vor wie vielen Monaten konnte Romy in das neue Haus einziehen?	2	4	6747	0
1	0	26	19	weiblich	HTR	0	text28.csv	8	In welcher Stadt lebt Wolf jetzt?	Lüneburg		3635	0
1	0	26	19	weiblich	HTR	0	text34.csv	0	Wer darf nur am Wochenende ausgehen?	Renate	Renate	4400	1
1	0	26	19	weiblich	HTR	0	text34.csv	1	Wer ist von Wilhelms Modelleisenbahn begeistert?	Ulrike	Ulrike	4547	1
1	0	26	19	weiblich	HTR	0	text34.csv	2	Wen fährt Ulrike oft spazieren?	Bea	Bea	4066	1
1	0	26	19	weiblich	HTR	0	text34.csv	3	Wie viele Enkelkinder hat Wilhelm?	4	4	2158	1
1	0	26	19	weiblich	HTR	0	text34.csv	4	Wie viele Brüder hat Bea?	0	0	2336	1
1	0	26	19	weiblich	HTR	0	text34.csv	5	In welchem Verwandtschaftsverhältnis steht Sylvia zu Wilhelm?	Enkelin	Enkelin	11709	1
1	0	26	19	weiblich	HTR	0	text34.csv	6	Seit wie vielen Jahren ist Anna alleinerziehend?	6	6	3491	1
1	0	26	19	weiblich	HTR	0	text34.csv	7	In welcher Stadt ist Ulrike immer an Weihnachten?	Braunschweig	Braunschweig	5706	1
1	0	26	19	weiblich	HTR	0	text34.csv	8	Welche Sportart betreibt Renate?	Handball/Volleyball	Handball	3947	1
1	0	26	19	weiblich	HTR	1	text23.csv	0	Wer konnte von den Spekulationsgewinnen in den Urlaub fliegen?	Clarissa	Clarissa	8035	1
1	0	26	19	weiblich	HTR	1	text23.csv	1	Wer spekuliert seit vielen Jahren an der Börse?	Heiko	Clarissas Sohn Oliver	11608	0
1	0	26	19	weiblich	HTR	1	text23.csv	2	Wer wohnt zwei Straßen von Rosa entfernt?	Vincent	ihr Bruder Vincent	8994	1
1	0	26	19	weiblich	HTR	1	text23.csv	3	In welchem Verwandtschaftsverhältnis steht Clarissa zu Gustav?	Schwester	Schwester	15253	1
1	0	26	19	weiblich	HTR	1	text23.csv	4	In welchem Verwandtschaftsverhältnis steht Frida zu Rosa?	Tochter	Tochter	6893	1
1	0	26	19	weiblich	HTR	1	text23.csv	5	Wie viele Enkel hat Vincent?	0	0	12209	1
1	0	26	19	weiblich	HTR	1	text23.csv	6	Wie alt ist Rosa?	85	80	3830	1
1	0	26	19	weiblich	HTR	1	text23.csv	7	In welcher Stadt lebt Vincent?	Hamburg	Hamburg	5619	1
1	0	26	19	weiblich	HTR	1	text23.csv	8	Wo machte Clarissa Urlaub?	Australien	Australien	7853	1
1	0	26	19	weiblich	HTR	1	text26.csv	0	Wer arbeitet gerade an seiner Masterarbeit?	Tim	Tim	5527	1
1	0	26	19	weiblich	HTR	1	text26.csv	1	Wer machte im Sommer eine große Österreich-Rundfahrt?	Edwin	Edwin	4234	1
1	0	26	19	weiblich	HTR	1	text26.csv	2	Wer kann besonders gut kochen?	Laura	Karens Schwester	13115	0
1	0	26	19	weiblich	HTR	1	text26.csv	3	Wie viele Kinder hat Karin?	1	1	2213	1
1	0	26	19	weiblich	HTR	1	text26.csv	4	In welchem Verwandtschaftsverhältnis steht Tim zu Manuel?	Vater	Vater	3863	1
1	0	26	19	weiblich	HTR	1	text26.csv	5	In welchem Verwandtschaftsverhältnis steht Doris zu Laura?	Mutter	Mutter	5775	1
1	0	26	19	weiblich	HTR	1	text26.csv	6	Mit welchem Fahrzeug machte Edwin die Österreich-Rundfahrt?	Fahrrad	Motorrad	10316	0
1	0	26	19	weiblich	HTR	1	text26.csv	7	Welches Hobby hat Tim?	Schach	Schach spielen	6540	1
1	0	26	19	weiblich	HTR	1	text26.csv	8	Aus welcher Stadt kommt Tim ursprünglich?	Innsbruck	Braunschweig	9404	0
1	0	27	20	weiblich	HTR	0	text30.csv	0	Wer will wieder Kontakt zu Marie aufnehmen?	Jakob	ihr sohn	10503	0
1	0	27	20	weiblich	HTR	0	text30.csv	1	Wer hat derzeit keine feste Arbeitsstelle?	Paul	paul	5180	1
1	0	27	20	weiblich	HTR	0	text30.csv	2	Wer ist in der Medienbranche tätig?	Nina	maries tochter	6828	0
1	0	27	20	weiblich	HTR	0	text30.csv	3	Wie viele Geschwister hat Paul?	2	2	3677	1
1	0	27	20	weiblich	HTR	0	text30.csv	4	In welchem Verwandtschaftsverhältnis steht Hanna zu Paul?	Oma	geschwister	7588	0
1	0	27	20	weiblich	HTR	0	text30.csv	5	In welchem Verwandtschaftsverhältnis steht Nina zu Jakob?	Schwester	gechwister	16690	1
1	0	27	20	weiblich	HTR	0	text30.csv	6	Was erschwert Paul die Arbeitssuche?	Legasthenie	seine legastenie	10625	1
1	0	27	20	weiblich	HTR	0	text30.csv	7	Warum hat sich Jakob so lange nicht bei Marie gemeldet?	Angst	weil er angst vor ihrer reaktion hat	11427	1
1	0	27	20	weiblich	HTR	0	text30.csv	8	Welchen Beruf hat Paul erlernt?	Schreiner	schreiner	9476	1
1	0	27	20	weiblich	HTR	0	text23.csv	0	Wer konnte von den Spekulationsgewinnen in den Urlaub fliegen?	Clarissa	clarissa	6441	1
1	0	27	20	weiblich	HTR	0	text23.csv	1	Wer spekuliert seit vielen Jahren an der Börse?	Heiko	rosas sohn	7178	0
1	0	27	20	weiblich	HTR	0	text23.csv	2	Wer wohnt zwei Straßen von Rosa entfernt?	Vincent	ihr zwillingsbruder	5556	0
1	0	27	20	weiblich	HTR	0	text23.csv	3	In welchem Verwandtschaftsverhältnis steht Clarissa zu Gustav?	Schwester	onkel und nichte	17778	0
1	0	27	20	weiblich	HTR	0	text23.csv	4	In welchem Verwandtschaftsverhältnis steht Frida zu Rosa?	Tochter	tochter von rosa	9525	1
1	0	27	20	weiblich	HTR	0	text23.csv	5	Wie viele Enkel hat Vincent?	0	3	4585	0
1	0	27	20	weiblich	HTR	0	text23.csv	6	Wie alt ist Rosa?	85	80	2619	1
1	0	27	20	weiblich	HTR	0	text23.csv	7	In welcher Stadt lebt Vincent?	Hamburg	hamburg	9916	1
1	0	27	20	weiblich	HTR	0	text23.csv	8	Wo machte Clarissa Urlaub?	Australien		3835	0
1	0	27	20	weiblich	HTR	1	text25.csv	0	Wer musste in eine neue Klasse?	Amelie	Amelie	4232	1
1	0	27	20	weiblich	HTR	1	text25.csv	1	Wer freute sich über Amelies Mithilfe?	Matilda	ihre oma matilda	6925	1
1	0	27	20	weiblich	HTR	1	text25.csv	2	Wer hatte sich anfangs oft über das Training beschwert?	Tara	amelies schwester	9066	0
1	0	27	20	weiblich	HTR	1	text25.csv	3	In welchem Verwandtschaftsverhältnis steht Martin zu Tara?	Vater	vater tochter	7699	1
1	0	27	20	weiblich	HTR	1	text25.csv	4	In welchem Verwandtschaftsverhältnis steht Eva zu Martin?	Ehefrau		3822	0
1	0	27	20	weiblich	HTR	1	text25.csv	5	Wie viele Enkel hat Matilda?	2	2	2378	1
1	0	27	20	weiblich	HTR	1	text25.csv	6	In welchem Land lebt Tara derzeit?	Spanien	Spanien	4389	1
1	0	27	20	weiblich	HTR	1	text25.csv	7	Welche Haustiere besitzt Eva?	Hunde		7481	0
1	0	27	20	weiblich	HTR	1	text25.csv	8	Was betreibt Martin in Spanien?	Jugendherberge		5217	0
1	0	27	20	weiblich	HTR	1	text19.csv	0	Wer arbeitet in einem Projekt zur Wasserversorgung?	Veronika	hans schwester	7428	0
1	0	27	20	weiblich	HTR	1	text19.csv	1	Wem gehörte eine Reinigung?	Marianne	hans	9753	0
1	0	27	20	weiblich	HTR	1	text19.csv	2	Wer ist Mariannes jüngstes Kind?	Paola	paola	11593	1
1	0	27	20	weiblich	HTR	1	text19.csv	3	Wie viele Enkelsöhne hat Marianne?	0	1	8103	0
1	0	27	20	weiblich	HTR	1	text19.csv	4	In welchem Verwandtschaftsverhältnis steht Karla zu Hans?	Schwester	geschwister	9742	1
1	0	27	20	weiblich	HTR	1	text19.csv	5	Wie viele Söhne hat Marianne?	2	2	2653	1
1	0	27	20	weiblich	HTR	1	text19.csv	6	Womit ist Hans gerade beschäftigt?	Hausbau	haus bauen	4349	1
1	0	27	20	weiblich	HTR	1	text19.csv	7	In welchem Land ist Veronika derzeit?	Nigeria	nigeria	3904	1
1	0	27	20	weiblich	HTR	1	text19.csv	8	Wie viele Stunden Zugfahrt wohnt Marianne von Paola entfernt?	3	3	2676	1
1	0	28	24	männlich	HTR	0	text28.csv	0	Wer lebte mit Romy in Stuttgart?	Wolf	Wolf	8469	1
1	0	28	24	männlich	HTR	0	text28.csv	1	Wen lernte Wolf vor fünf Jahren kennen?	Rebecca	Rebecca	4169	1
1	0	28	24	männlich	HTR	0	text28.csv	2	Wer war früher Buchhalter?	Otto		2563	0
1	0	28	24	männlich	HTR	0	text28.csv	3	Wie viele Söhne hat Wolf?	0	0	3236	1
1	0	28	24	männlich	HTR	0	text28.csv	4	In welchem Verwandtschaftsverhältnis steht Moritz zu Rebecca?	Adoptivsohn	Adoptivsohn	8409	1
1	0	28	24	männlich	HTR	0	text28.csv	5	In welchem Verwandtschaftsverhältnis steht Wolf zu Romy?	Vater	Vater	6560	1
1	0	28	24	männlich	HTR	0	text28.csv	6	Wie viele Monate war Moritz bei seiner Adoption alt?	6	6	2940	1
1	0	28	24	männlich	HTR	0	text28.csv	7	Vor wie vielen Monaten konnte Romy in das neue Haus einziehen?	2		6775	0
1	0	28	24	männlich	HTR	0	text28.csv	8	In welcher Stadt lebt Wolf jetzt?	Lüneburg	Neben Rebeccas Eltern	25253	0
1	0	28	24	männlich	HTR	0	text32.csv	0	Wer hatte sich über Philips Bekenntnis nicht gewundert?	Klara	Seine Mutter	6617	0
1	0	28	24	männlich	HTR	0	text32.csv	1	Wer arbeitet in einer Schule?	Melanie	Melanie	4598	1
1	0	28	24	männlich	HTR	0	text32.csv	2	Wer ist von Beruf Informatiker?	Marius		3226	0
1	0	28	24	männlich	HTR	0	text32.csv	3	In welchem Verhältnis steht Marius zu Philip?	Partner/Lebenspartner/Freund	Päärchen	16555	1
1	0	28	24	männlich	HTR	0	text32.csv	4	Wie viele Enkelkinder hat Christina?	2		9056	0
1	0	28	24	männlich	HTR	0	text32.csv	5	In welchem Verwandtschaftsverhältnis steht Melanie zu Erich?	Enkelin		3271	0
1	0	28	24	männlich	HTR	0	text32.csv	6	Was macht Klara nichts aus, wenn es die Dorfgemeinschaft tut?	Getuschel/Tuscheln	Schlecht über Phillip reden	16516	1
1	0	28	24	männlich	HTR	0	text32.csv	7	Wie viele Jahre sind Marius und Philip bereits ein Paar?	11	11	5364	1
1	0	28	24	männlich	HTR	0	text32.csv	8	Wie viele Monate Elternzeit möchte sich Melanie nehmen?	4	4	2815	1
1	0	28	24	männlich	HTR	1	text27.csv	0	Auf wen ist Björn sehr stolz?	Nora	Nora	4010	1
1	0	28	24	männlich	HTR	1	text27.csv	1	Wer ist sich über seinen Berufswunsch noch nicht im Klaren?	Manuela	Manuela	3957	1
1	0	28	24	männlich	HTR	1	text27.csv	2	Wer war früher skeptisch gegenüber Noras Berufswunsch?	Maximilian	Ihr Vater	5376	0
1	0	28	24	männlich	HTR	1	text27.csv	3	In welchem Verwandtschaftsverhältnis steht Manuela zu Maximilian?	Tochter		4495	0
1	0	28	24	männlich	HTR	1	text27.csv	4	In welchem Verwandtschaftsverhältnis steht Horst zu Susi?	Vater		3390	0
1	0	28	24	männlich	HTR	1	text27.csv	5	Wie viele Kinder haben Maximilian und Susi?	3	3	4102	1
1	0	28	24	männlich	HTR	1	text27.csv	6	Welche Berufsausbildung zieht Manuela derzeit in Erwägung?	Schneider	Schreinerlehre	9803	0
1	0	28	24	männlich	HTR	1	text27.csv	7	Wie heißt die Gaststätte, in der Susi oft aushilft?	Sonnenwirt	Sonnenwirt	13817	1
1	0	28	24	männlich	HTR	1	text27.csv	8	Welchen Beruf strebt Nora an?	Schauspielerin	Schauspiel	7223	1
1	0	28	24	männlich	HTR	1	text26.csv	0	Wer arbeitet gerade an seiner Masterarbeit?	Tim	Der Informatiker	14511	0
1	0	28	24	männlich	HTR	1	text26.csv	1	Wer machte im Sommer eine große Österreich-Rundfahrt?	Edwin		1752	0
1	0	28	24	männlich	HTR	1	text26.csv	2	Wer kann besonders gut kochen?	Laura		1168	0
1	0	28	24	männlich	HTR	1	text26.csv	3	Wie viele Kinder hat Karin?	1		1342	0
1	0	28	24	männlich	HTR	1	text26.csv	4	In welchem Verwandtschaftsverhältnis steht Tim zu Manuel?	Vater		4167	0
1	0	28	24	männlich	HTR	1	text26.csv	5	In welchem Verwandtschaftsverhältnis steht Doris zu Laura?	Mutter		3185	0
1	0	28	24	männlich	HTR	1	text26.csv	6	Mit welchem Fahrzeug machte Edwin die Österreich-Rundfahrt?	Fahrrad		2379	0
1	0	28	24	männlich	HTR	1	text26.csv	7	Welches Hobby hat Tim?	Schach	Schach	5276	1
1	0	28	24	männlich	HTR	1	text26.csv	8	Aus welcher Stadt kommt Tim ursprünglich?	Innsbruck	Innsbruck	4630	1
1	0	29	18	divers	HTR	0	text34.csv	0	Wer darf nur am Wochenende ausgehen?	Renate	Renate	5954	1
1	0	29	18	divers	HTR	0	text34.csv	1	Wer ist von Wilhelms Modelleisenbahn begeistert?	Ulrike	Ulrike	5198	1
1	0	29	18	divers	HTR	0	text34.csv	2	Wen fährt Ulrike oft spazieren?	Bea	Bea	2844	1
1	0	29	18	divers	HTR	0	text34.csv	3	Wie viele Enkelkinder hat Wilhelm?	4	4	4491	1
1	0	29	18	divers	HTR	0	text34.csv	4	Wie viele Brüder hat Bea?	0	0	2887	1
1	0	29	18	divers	HTR	0	text34.csv	5	In welchem Verwandtschaftsverhältnis steht Sylvia zu Wilhelm?	Enkelin	Enkeltochter	19264	1
1	0	29	18	divers	HTR	0	text34.csv	6	Seit wie vielen Jahren ist Anna alleinerziehend?	6	7	4884	0
1	0	29	18	divers	HTR	0	text34.csv	7	In welcher Stadt ist Ulrike immer an Weihnachten?	Braunschweig	bei Wilhelm	13418	0
1	0	29	18	divers	HTR	0	text34.csv	8	Welche Sportart betreibt Renate?	Handball/Volleyball	Handball	3487	1
1	0	29	18	divers	HTR	0	text26.csv	0	Wer arbeitet gerade an seiner Masterarbeit?	Tim	Tim	3789	1
1	0	29	18	divers	HTR	0	text26.csv	1	Wer machte im Sommer eine große Österreich-Rundfahrt?	Edwin	Edwin	6460	1
1	0	29	18	divers	HTR	0	text26.csv	2	Wer kann besonders gut kochen?	Laura	Laura	3049	1
1	0	29	18	divers	HTR	0	text26.csv	3	Wie viele Kinder hat Karin?	1	2	2385	0
1	0	29	18	divers	HTR	0	text26.csv	4	In welchem Verwandtschaftsverhältnis steht Tim zu Manuel?	Vater	Vater	6845	1
1	0	29	18	divers	HTR	0	text26.csv	5	In welchem Verwandtschaftsverhältnis steht Doris zu Laura?	Mutter	Mutter	6809	1
1	0	29	18	divers	HTR	0	text26.csv	6	Mit welchem Fahrzeug machte Edwin die Österreich-Rundfahrt?	Fahrrad	Fahrrad	8232	1
1	0	29	18	divers	HTR	0	text26.csv	7	Welches Hobby hat Tim?	Schach	Schach spielen	5672	1
1	0	29	18	divers	HTR	0	text26.csv	8	Aus welcher Stadt kommt Tim ursprünglich?	Innsbruck	Insnabrück	9844	0
1	0	29	18	divers	HTR	1	text31.csv	0	Wer hatte sich mit Tanjas Vater zerstritten?	Eugen	Eugen	9390	1
1	0	29	18	divers	HTR	1	text31.csv	1	Wer machte Eugen durch sein erstes gesprochenes Wort eine Freude?	Hendrik	Hendrik	6180	1
1	0	29	18	divers	HTR	1	text31.csv	2	Wer war sehr gerne unter Menschen und warmherzig?	Martha	Martha	5859	1
1	0	29	18	divers	HTR	1	text31.csv	3	In welchem Verwandtschaftsverhältnis steht Martha zu Hendrik?	Großmutter	Großmutter	10634	1
1	0	29	18	divers	HTR	1	text31.csv	4	In welchem Verwandtschaftsverhältnis steht Tanja zu Eugen?	Schwiegertochter	Schwiegertochter	9207	1
1	0	29	18	divers	HTR	1	text31.csv	5	Wie viele Kinder hat Martha?	1	1	2927	1
1	0	29	18	divers	HTR	1	text31.csv	6	Woher kannte Frank Tanja?	Kindergarten	Kindheitsfreundin	24093	0
1	0	29	18	divers	HTR	1	text31.csv	7	Welches Geschäft besitzt Sebastian?	Baustoffhandel	Werkstoffhandel	9680	1
1	0	29	18	divers	HTR	1	text31.csv	8	Wie viele Jahre hatten sich Tanja und Frank nicht gesehen, als sie sich verliebten?	20	20	4271	1
1	0	29	18	divers	HTR	1	text30.csv	0	Wer will wieder Kontakt zu Marie aufnehmen?	Jakob	Jacob	5363	1
1	0	29	18	divers	HTR	1	text30.csv	1	Wer hat derzeit keine feste Arbeitsstelle?	Paul	Paul	4150	1
1	0	29	18	divers	HTR	1	text30.csv	2	Wer ist in der Medienbranche tätig?	Nina	Hannah	5090	0
1	0	29	18	divers	HTR	1	text30.csv	3	Wie viele Geschwister hat Paul?	2	2	5932	1
1	0	29	18	divers	HTR	1	text30.csv	4	In welchem Verwandtschaftsverhältnis steht Hanna zu Paul?	Oma	Geschwister	6097	0
1	0	29	18	divers	HTR	1	text30.csv	5	In welchem Verwandtschaftsverhältnis steht Nina zu Jakob?	Schwester	Geschwister	9904	1
1	0	29	18	divers	HTR	1	text30.csv	6	Was erschwert Paul die Arbeitssuche?	Legasthenie	Legasthenie	8156	1
1	0	29	18	divers	HTR	1	text30.csv	7	Warum hat sich Jakob so lange nicht bei Marie gemeldet?	Angst	Angst vor ihrer Reaktion	8923	1
1	0	29	18	divers	HTR	1	text30.csv	8	Welchen Beruf hat Paul erlernt?	Schreiner	Schreiner	4943	1
1	0	3	26	weiblich	HTR	0	text24.csv	0	Wer wirkt derzeit ausgelassener?	Till	Till	3520	1
1	0	3	26	weiblich	HTR	0	text24.csv	1	Wer wurde von Simon vor der Haustür erwartet?	Maria	Maria	3559	1
1	0	3	26	weiblich	HTR	0	text24.csv	2	Für wen machte Gina oft Pizza?	Andrea	Andrea	5021	1
1	0	3	26	weiblich	HTR	0	text24.csv	3	In welchem Verwandtschaftsverhältnis steht Maria zu Luisa?	Tochter	Tochter	4071	1
1	0	3	26	weiblich	HTR	0	text24.csv	4	Wie viele Kinder hat Luisa?	3	3	3153	1
1	0	3	26	weiblich	HTR	0	text24.csv	5	In welchem Verwandtschaftsverhältnis steht Till zu Gina?	Enkel	Enkel	3959	1
1	0	3	26	weiblich	HTR	0	text24.csv	6	Aus welchem Land stammt Gina?	Italien	Italien	4953	1
1	0	3	26	weiblich	HTR	0	text24.csv	7	Welchen Sport betreibt Till?	Judo	Judo	2264	1
1	0	3	26	weiblich	HTR	0	text24.csv	8	In der Nähe welcher Stadt lebt die Familie?	Hannover	Hannover	2189	1
1	0	3	26	weiblich	HTR	0	text29.csv	0	Wem hat es Familie Schneider zu verdanken, dass sie in Nürnberg lebt?	Adrian	Der Vater Adrian	6995	1
1	0	3	26	weiblich	HTR	0	text29.csv	1	Wer hat schon Vorbereitungen für die Hochzeit getroffen?	Oliver	der Freund von de Tochter von Adrian	30169	0
1	0	3	26	weiblich	HTR	0	text29.csv	2	Wer darf an der Familienfeier ausnahmsweise lange mitfeiern?	Benedikt	Der Sohn von Tochter von Adrian	11342	0
1	0	3	26	weiblich	HTR	0	text29.csv	3	In welchem Verwandtschaftsverhältnis steht Adrian zu Lina?	Ehemann	Mann	8876	1
1	0	3	26	weiblich	HTR	0	text29.csv	4	In welchem Verwandtschaftsverhältnis steht Benedikt zu Tamara?	Sohn	Freund	3699	0
1	0	3	26	weiblich	HTR	0	text29.csv	5	Wie viele Schwestern hat Tamara?	0	1	2115	0
1	0	3	26	weiblich	HTR	0	text29.csv	6	Woher stammt Adrian?	Sudetenland		2532	0
1	0	3	26	weiblich	HTR	0	text29.csv	7	In welcher Behörde arbeitet Oliver?	Finanzamt	Finanzamt	3602	1
1	0	3	26	weiblich	HTR	0	text29.csv	8	Welche Tiere züchtet Adrian in seiner Freizeit?	Forellen	Forellen	2931	1
1	0	3	26	weiblich	HTR	1	text25.csv	0	Wer musste in eine neue Klasse?	Amelie	Amelie	3770	1
1	0	3	26	weiblich	HTR	1	text25.csv	1	Wer freute sich über Amelies Mithilfe?	Matilda	Ihre Oma	5183	0
1	0	3	26	weiblich	HTR	1	text25.csv	2	Wer hatte sich anfangs oft über das Training beschwert?	Tara	Die jüngste Tochter	8479	0
1	0	3	26	weiblich	HTR	1	text25.csv	3	In welchem Verwandtschaftsverhältnis steht Martin zu Tara?	Vater	Vater	5083	1
1	0	3	26	weiblich	HTR	1	text25.csv	4	In welchem Verwandtschaftsverhältnis steht Eva zu Martin?	Ehefrau	Frau	5136	1
1	0	3	26	weiblich	HTR	1	text25.csv	5	Wie viele Enkel hat Matilda?	2	2	1719	1
1	0	3	26	weiblich	HTR	1	text25.csv	6	In welchem Land lebt Tara derzeit?	Spanien	Spanien	3761	1
1	0	3	26	weiblich	HTR	1	text25.csv	7	Welche Haustiere besitzt Eva?	Hunde	Hund	2358	1
1	0	3	26	weiblich	HTR	1	text25.csv	8	Was betreibt Martin in Spanien?	Jugendherberge	Jugendherberge	3692	1
1	0	3	26	weiblich	HTR	1	text26.csv	0	Wer arbeitet gerade an seiner Masterarbeit?	Tim		9073	0
1	0	3	26	weiblich	HTR	1	text26.csv	1	Wer machte im Sommer eine große Österreich-Rundfahrt?	Edwin	Edwin	3409	1
1	0	3	26	weiblich	HTR	1	text26.csv	2	Wer kann besonders gut kochen?	Laura		4113	0
1	0	3	26	weiblich	HTR	1	text26.csv	3	Wie viele Kinder hat Karin?	1	1	2276	1
1	0	3	26	weiblich	HTR	1	text26.csv	4	In welchem Verwandtschaftsverhältnis steht Tim zu Manuel?	Vater	Vater	18598	1
1	0	3	26	weiblich	HTR	1	text26.csv	5	In welchem Verwandtschaftsverhältnis steht Doris zu Laura?	Mutter	Schwester	3828	0
1	0	3	26	weiblich	HTR	1	text26.csv	6	Mit welchem Fahrzeug machte Edwin die Österreich-Rundfahrt?	Fahrrad	Fahrrad	3089	1
1	0	3	26	weiblich	HTR	1	text26.csv	7	Welches Hobby hat Tim?	Schach	Schach	2721	1
1	0	3	26	weiblich	HTR	1	text26.csv	8	Aus welcher Stadt kommt Tim ursprünglich?	Innsbruck	Innsbruck	10743	1
1	0	30	27	weiblich	HTR	0	text22.csv	0	Wer ist Förster?	Gerd	der Opa	9526	0
1	0	30	27	weiblich	HTR	0	text22.csv	1	Wer hat den Großvater trotz seines Hobbies sehr gerne?	Inga	Sabine	11954	0
1	0	30	27	weiblich	HTR	0	text22.csv	2	Wer hat es nicht bereut mit der Arbeit aufgehört zu haben?	Sabine	Sabine	8398	1
1	0	30	27	weiblich	HTR	0	text22.csv	3	Wie viele Schwestern hat Kristin?	2	0	6257	0
1	0	30	27	weiblich	HTR	0	text22.csv	4	In welchem Verwandtschaftsverhältnis steht Inga zu Joshua?	Schwester	Joshua ist der Sohn von Inga	13909	0
1	0	30	27	weiblich	HTR	0	text22.csv	5	In welchem Verwandtschaftsverhältnis steht Gerd zu Sabine?	Vater	Gerd ist der Opa	5502	0
1	0	30	27	weiblich	HTR	0	text22.csv	6	Wohin will Gerd Joshua mitnehmen?	Wald	im Wald	7160	1
1	0	30	27	weiblich	HTR	0	text22.csv	7	Welchen Beruf hatte Sabine?	Anwaltsgehilfin	Antwaltshilferin	13989	1
1	0	30	27	weiblich	HTR	0	text22.csv	8	Wie viele Jahre hatte Sabine schon aufgehört zu arbeiten, als ihr zweites Kind geboren wurde?	1	1	12094	1
1	0	30	27	weiblich	HTR	0	text27.csv	0	Auf wen ist Björn sehr stolz?	Nora	Nura	5591	0
1	0	30	27	weiblich	HTR	0	text27.csv	1	Wer ist sich über seinen Berufswunsch noch nicht im Klaren?	Manuela	Manuela	7473	1
1	0	30	27	weiblich	HTR	0	text27.csv	2	Wer war früher skeptisch gegenüber Noras Berufswunsch?	Maximilian	ihrem Opa	10909	0
1	0	30	27	weiblich	HTR	0	text27.csv	3	In welchem Verwandtschaftsverhältnis steht Manuela zu Maximilian?	Tochter	Geschwister	9778	0
1	0	30	27	weiblich	HTR	0	text27.csv	4	In welchem Verwandtschaftsverhältnis steht Horst zu Susi?	Vater		6937	0
1	0	30	27	weiblich	HTR	0	text27.csv	5	Wie viele Kinder haben Maximilian und Susi?	3	2	8514	0
1	0	30	27	weiblich	HTR	0	text27.csv	6	Welche Berufsausbildung zieht Manuela derzeit in Erwägung?	Schneider	Schneiderei	9586	1
1	0	30	27	weiblich	HTR	0	text27.csv	7	Wie heißt die Gaststätte, in der Susi oft aushilft?	Sonnenwirt		10803	0
1	0	30	27	weiblich	HTR	0	text27.csv	8	Welchen Beruf strebt Nora an?	Schauspielerin	Schauspielerin	13122	1
1	0	30	27	weiblich	HTR	1	text24.csv	0	Wer wirkt derzeit ausgelassener?	Till	der Bruder von Marie	9839	0
1	0	30	27	weiblich	HTR	1	text24.csv	1	Wer wurde von Simon vor der Haustür erwartet?	Maria	Marie	5552	0
1	0	30	27	weiblich	HTR	1	text24.csv	2	Für wen machte Gina oft Pizza?	Andrea	die Schwester von Marie	7026	0
1	0	30	27	weiblich	HTR	1	text24.csv	3	In welchem Verwandtschaftsverhältnis steht Maria zu Luisa?	Tochter	Geschwister	4611	0
1	0	30	27	weiblich	HTR	1	text24.csv	4	Wie viele Kinder hat Luisa?	3	3	4454	1
1	0	30	27	weiblich	HTR	1	text24.csv	5	In welchem Verwandtschaftsverhältnis steht Till zu Gina?	Enkel	Gina ist die Mutter von Till	9549	0
1	0	30	27	weiblich	HTR	1	text24.csv	6	Aus welchem Land stammt Gina?	Italien	Italien	3106	1
1	0	30	27	weiblich	HTR	1	text24.csv	7	Welchen Sport betreibt Till?	Judo	Judo	8860	1
1	0	30	27	weiblich	HTR	1	text24.csv	8	In der Nähe welcher Stadt lebt die Familie?	Hannover		10304	0
1	0	30	27	weiblich	HTR	1	text34.csv	0	Wer darf nur am Wochenende ausgehen?	Renate	die Schwester von Ulrike	10707	0
1	0	30	27	weiblich	HTR	1	text34.csv	1	Wer ist von Wilhelms Modelleisenbahn begeistert?	Ulrike	Ulrike	3553	1
1	0	30	27	weiblich	HTR	1	text34.csv	2	Wen fährt Ulrike oft spazieren?	Bea	ihre Geschwister	16733	0
1	0	30	27	weiblich	HTR	1	text34.csv	3	Wie viele Enkelkinder hat Wilhelm?	4	4	2418	1
1	0	30	27	weiblich	HTR	1	text34.csv	4	Wie viele Brüder hat Bea?	0	1	4235	0
1	0	30	27	weiblich	HTR	1	text34.csv	5	In welchem Verwandtschaftsverhältnis steht Sylvia zu Wilhelm?	Enkelin	Tochter	7004	0
1	0	30	27	weiblich	HTR	1	text34.csv	6	Seit wie vielen Jahren ist Anna alleinerziehend?	6	6	6276	1
1	0	30	27	weiblich	HTR	1	text34.csv	7	In welcher Stadt ist Ulrike immer an Weihnachten?	Braunschweig	Braunschweig	13073	1
1	0	30	27	weiblich	HTR	1	text34.csv	8	Welche Sportart betreibt Renate?	Handball/Volleyball	Judo	19993	0
1	0	31	22	weiblich	HTR	1	text28.csv	0	Wer lebte mit Romy in Stuttgart?	Wolf	Wolf und Adoptiveltern des anderen Kindes	22642	0
1	0	31	22	weiblich	HTR	1	text28.csv	1	Wen lernte Wolf vor fünf Jahren kennen?	Rebecca	Die Adoptivmutter des anderen Kindes	18595	0
1	0	31	22	weiblich	HTR	1	text28.csv	2	Wer war früher Buchhalter?	Otto	Romis Großvater	6878	0
1	0	31	22	weiblich	HTR	1	text28.csv	3	Wie viele Söhne hat Wolf?	0	0	5272	1
1	0	31	22	weiblich	HTR	1	text28.csv	4	In welchem Verwandtschaftsverhältnis steht Moritz zu Rebecca?	Adoptivsohn	Rebecca ist Moritz Adoptivmutter	17491	1
1	0	31	22	weiblich	HTR	1	text28.csv	5	In welchem Verwandtschaftsverhältnis steht Wolf zu Romy?	Vater	Vater	6377	1
1	0	31	22	weiblich	HTR	1	text28.csv	6	Wie viele Monate war Moritz bei seiner Adoption alt?	6	9	3629	0
1	0	31	22	weiblich	HTR	1	text28.csv	7	Vor wie vielen Monaten konnte Romy in das neue Haus einziehen?	2	5	3670	0
1	0	31	22	weiblich	HTR	1	text28.csv	8	In welcher Stadt lebt Wolf jetzt?	Lüneburg	Lüneburg	5221	1
1	0	31	22	weiblich	HTR	1	text31.csv	0	Wer hatte sich mit Tanjas Vater zerstritten?	Eugen	Sebastian	12492	0
1	0	31	22	weiblich	HTR	1	text31.csv	1	Wer machte Eugen durch sein erstes gesprochenes Wort eine Freude?	Hendrik	Sein Enkel	8951	0
1	0	31	22	weiblich	HTR	1	text31.csv	2	Wer war sehr gerne unter Menschen und warmherzig?	Martha	Tanja	10958	0
1	0	31	22	weiblich	HTR	1	text31.csv	3	In welchem Verwandtschaftsverhältnis steht Martha zu Hendrik?	Großmutter	Großmutter	6023	1
1	0	31	22	weiblich	HTR	1	text31.csv	4	In welchem Verwandtschaftsverhältnis steht Tanja zu Eugen?	Schwiegertochter	Vater und Tochter	12568	0
1	0	31	22	weiblich	HTR	1	text31.csv	5	Wie viele Kinder hat Martha?	1	1	4257	1
1	0	31	22	weiblich	HTR	1	text31.csv	6	Woher kannte Frank Tanja?	Kindergarten	Kindergarten	7067	1
1	0	31	22	weiblich	HTR	1	text31.csv	7	Welches Geschäft besitzt Sebastian?	Baustoffhandel	Baustoffhandel	7542	1
1	0	31	22	weiblich	HTR	1	text31.csv	8	Wie viele Jahre hatten sich Tanja und Frank nicht gesehen, als sie sich verliebten?	20	20	3199	1
1	0	31	22	weiblich	HTR	0	text24.csv	0	Wer wirkt derzeit ausgelassener?	Till	Till	3943	1
1	0	31	22	weiblich	HTR	0	text24.csv	1	Wer wurde von Simon vor der Haustür erwartet?	Maria	Maria	3630	1
1	0	31	22	weiblich	HTR	0	text24.csv	2	Für wen machte Gina oft Pizza?	Andrea	Maria	3266	0
1	0	31	22	weiblich	HTR	0	text24.csv	3	In welchem Verwandtschaftsverhältnis steht Maria zu Luisa?	Tochter	Tochter Mutter	21615	1
1	0	31	22	weiblich	HTR	0	text24.csv	4	Wie viele Kinder hat Luisa?	3	3	2546	1
1	0	31	22	weiblich	HTR	0	text24.csv	5	In welchem Verwandtschaftsverhältnis steht Till zu Gina?	Enkel	Till ist der Enkel von Gina	17112	1
1	0	31	22	weiblich	HTR	0	text24.csv	6	Aus welchem Land stammt Gina?	Italien	Italien	4485	1
1	0	31	22	weiblich	HTR	0	text24.csv	7	Welchen Sport betreibt Till?	Judo	Judo	3667	1
1	0	31	22	weiblich	HTR	0	text24.csv	8	In der Nähe welcher Stadt lebt die Familie?	Hannover	ka	7489	0
1	0	31	22	weiblich	HTR	0	text30.csv	0	Wer will wieder Kontakt zu Marie aufnehmen?	Jakob	Jakob	4482	1
1	0	31	22	weiblich	HTR	0	text30.csv	1	Wer hat derzeit keine feste Arbeitsstelle?	Paul	Paul	3050	1
1	0	31	22	weiblich	HTR	0	text30.csv	2	Wer ist in der Medienbranche tätig?	Nina	Pauls Schwester	10279	0
1	0	31	22	weiblich	HTR	0	text30.csv	3	Wie viele Geschwister hat Paul?	2	2	1913	1
1	0	31	22	weiblich	HTR	0	text30.csv	4	In welchem Verwandtschaftsverhältnis steht Hanna zu Paul?	Oma	Großmutter	8284	1
1	0	31	22	weiblich	HTR	0	text30.csv	5	In welchem Verwandtschaftsverhältnis steht Nina zu Jakob?	Schwester	geschwister	5591	1
1	0	31	22	weiblich	HTR	0	text30.csv	6	Was erschwert Paul die Arbeitssuche?	Legasthenie	Legasthenie	6262	1
1	0	31	22	weiblich	HTR	0	text30.csv	7	Warum hat sich Jakob so lange nicht bei Marie gemeldet?	Angst	Aus Angst vor ihrer Reaktion	12259	1
1	0	31	22	weiblich	HTR	0	text30.csv	8	Welchen Beruf hat Paul erlernt?	Schreiner	Schreiner	4938	1
1	0	33	22	männlich	HTR	1	text23.csv	0	Wer konnte von den Spekulationsgewinnen in den Urlaub fliegen?	Clarissa	Rosas zweitjüngste Tochter Clarissa	22367	1
1	0	33	22	männlich	HTR	1	text23.csv	1	Wer spekuliert seit vielen Jahren an der Börse?	Heiko	Clarissas Ehemann	7856	0
1	0	33	22	männlich	HTR	1	text23.csv	2	Wer wohnt zwei Straßen von Rosa entfernt?	Vincent	Rosas Bruder Vincent	8893	0
1	0	33	22	männlich	HTR	1	text23.csv	3	In welchem Verwandtschaftsverhältnis steht Clarissa zu Gustav?	Schwester	Schwester	9051	1
1	0	33	22	männlich	HTR	1	text23.csv	4	In welchem Verwandtschaftsverhältnis steht Frida zu Rosa?	Tochter	Älteste Tochter	10637	1
1	0	33	22	männlich	HTR	1	text23.csv	5	Wie viele Enkel hat Vincent?	0	0	9756	1
1	0	33	22	männlich	HTR	1	text23.csv	6	Wie alt ist Rosa?	85	keine Ahnung	7777	0
1	0	33	22	männlich	HTR	1	text23.csv	7	In welcher Stadt lebt Vincent?	Hamburg	Hamburg	4893	1
1	0	33	22	männlich	HTR	1	text23.csv	8	Wo machte Clarissa Urlaub?	Australien	Australien	5647	1
1	0	33	22	männlich	HTR	1	text33.csv	0	Wer kann ein Musikinstrument spielen?	Rene	jüngste Bruder von Talia	15452	0
1	0	33	22	männlich	HTR	1	text33.csv	1	Wer wollte nicht nach Deutschland mitkommen?	Janik	Opa Jannik	9625	1
1	0	33	22	männlich	HTR	1	text33.csv	2	Wer versucht häufig, Janik zu kontaktieren?	Sophie	Talia	8833	0
1	0	33	22	männlich	HTR	1	text33.csv	3	Wie viele Kinder hat Sophie?	3	3	2864	1
1	0	33	22	männlich	HTR	1	text33.csv	4	In welchem Verwandtschaftsverhältnis steht Janik zu Rene?	Großvater	Enkel	12391	0
1	0	33	22	männlich	HTR	1	text33.csv	5	In welchem Verwandtschaftsverhältnis steht Theo zu Johann?	Vater	Bruder	7380	0
1	0	33	22	männlich	HTR	1	text33.csv	6	Auf welche Schule geht Johann?	Realschule	Realschule	4353	1
1	0	33	22	männlich	HTR	1	text33.csv	7	Welchen Berufswunsch hat Rene?	Pianist	Profisportler	7961	0
1	0	33	22	männlich	HTR	1	text33.csv	8	Seit wie vielen Jahren ist Thalias Familie in Deutschland?	5	5	3697	1
1	0	33	22	männlich	HTR	0	text31.csv	0	Wer hatte sich mit Tanjas Vater zerstritten?	Eugen	mit dem anderen Baustoffhändler der vater von ihrrem ehemann	21490	0
1	0	33	22	männlich	HTR	0	text31.csv	1	Wer machte Eugen durch sein erstes gesprochenes Wort eine Freude?	Hendrik	sein enkel	9619	0
1	0	33	22	männlich	HTR	0	text31.csv	2	Wer war sehr gerne unter Menschen und warmherzig?	Martha	eugens frau marta	7850	1
1	0	33	22	männlich	HTR	0	text31.csv	3	In welchem Verwandtschaftsverhältnis steht Martha zu Hendrik?	Großmutter	verstorbene schwiegermutter	20804	0
1	0	33	22	männlich	HTR	0	text31.csv	4	In welchem Verwandtschaftsverhältnis steht Tanja zu Eugen?	Schwiegertochter	tochter	5569	0
1	0	33	22	männlich	HTR	0	text31.csv	5	Wie viele Kinder hat Martha?	1	1	4884	1
1	0	33	22	männlich	HTR	0	text31.csv	6	Woher kannte Frank Tanja?	Kindergarten	aus dem kindergarten	11418	1
1	0	33	22	männlich	HTR	0	text31.csv	7	Welches Geschäft besitzt Sebastian?	Baustoffhandel	baustoffhandel	5559	1
1	0	33	22	männlich	HTR	0	text31.csv	8	Wie viele Jahre hatten sich Tanja und Frank nicht gesehen, als sie sich verliebten?	20	keine information seit dem kindergarten	11155	0
1	0	33	22	männlich	HTR	0	text19.csv	0	Wer arbeitet in einem Projekt zur Wasserversorgung?	Veronika	hans	5366	0
1	0	33	22	männlich	HTR	0	text19.csv	1	Wem gehörte eine Reinigung?	Marianne	tanja	9623	0
1	0	33	22	männlich	HTR	0	text19.csv	2	Wer ist Mariannes jüngstes Kind?	Paola	klaus	5539	0
1	0	33	22	männlich	HTR	0	text19.csv	3	Wie viele Enkelsöhne hat Marianne?	0	3	3139	0
1	0	33	22	männlich	HTR	0	text19.csv	4	In welchem Verwandtschaftsverhältnis steht Karla zu Hans?	Schwester	schwester	5182	1
1	0	33	22	männlich	HTR	0	text19.csv	5	Wie viele Söhne hat Marianne?	2	2	3927	1
1	0	33	22	männlich	HTR	0	text19.csv	6	Womit ist Hans gerade beschäftigt?	Hausbau	wasserversorgung	12443	0
1	0	33	22	männlich	HTR	0	text19.csv	7	In welchem Land ist Veronika derzeit?	Nigeria	brasilien	7126	0
1	0	33	22	männlich	HTR	0	text19.csv	8	Wie viele Stunden Zugfahrt wohnt Marianne von Paola entfernt?	3	2	4194	0
1	0	34	19	männlich	HTR	1	text34.csv	0	Wer darf nur am Wochenende ausgehen?	Renate	Renate	12079	1
1	0	34	19	männlich	HTR	1	text34.csv	1	Wer ist von Wilhelms Modelleisenbahn begeistert?	Ulrike	Ulrike	3674	1
1	0	34	19	männlich	HTR	1	text34.csv	2	Wen fährt Ulrike oft spazieren?	Bea	Bea	2238	1
1	0	34	19	männlich	HTR	1	text34.csv	3	Wie viele Enkelkinder hat Wilhelm?	4	4	2137	1
1	0	34	19	männlich	HTR	1	text34.csv	4	Wie viele Brüder hat Bea?	0	0	3202	1
1	0	34	19	männlich	HTR	1	text34.csv	5	In welchem Verwandtschaftsverhältnis steht Sylvia zu Wilhelm?	Enkelin	Tochter	7493	0
1	0	34	19	männlich	HTR	1	text34.csv	6	Seit wie vielen Jahren ist Anna alleinerziehend?	6	10	5306	0
1	0	34	19	männlich	HTR	1	text34.csv	7	In welcher Stadt ist Ulrike immer an Weihnachten?	Braunschweig	Braunschweig	5028	1
1	0	34	19	männlich	HTR	1	text34.csv	8	Welche Sportart betreibt Renate?	Handball/Volleyball	Volleyball	5090	1
1	0	34	19	männlich	HTR	1	text28.csv	0	Wer lebte mit Romy in Stuttgart?	Wolf	Wolff	5518	1
1	0	34	19	männlich	HTR	1	text28.csv	1	Wen lernte Wolf vor fünf Jahren kennen?	Rebecca	seine neue Frau	9540	0
1	0	34	19	männlich	HTR	1	text28.csv	2	Wer war früher Buchhalter?	Otto	Großvater	8888	0
1	0	34	19	männlich	HTR	1	text28.csv	3	Wie viele Söhne hat Wolf?	0	1	6086	0
1	0	34	19	männlich	HTR	1	text28.csv	4	In welchem Verwandtschaftsverhältnis steht Moritz zu Rebecca?	Adoptivsohn	Sohn	5160	1
1	0	34	19	männlich	HTR	1	text28.csv	5	In welchem Verwandtschaftsverhältnis steht Wolf zu Romy?	Vater	Vater	7144	1
1	0	34	19	männlich	HTR	1	text28.csv	6	Wie viele Monate war Moritz bei seiner Adoption alt?	6	6	6003	1
1	0	34	19	männlich	HTR	1	text28.csv	7	Vor wie vielen Monaten konnte Romy in das neue Haus einziehen?	2	2	2960	1
1	0	34	19	männlich	HTR	1	text28.csv	8	In welcher Stadt lebt Wolf jetzt?	Lüneburg	Lüneburg	3575	1
1	0	34	19	männlich	HTR	0	text32.csv	0	Wer hatte sich über Philips Bekenntnis nicht gewundert?	Klara	Klara	5063	1
1	0	34	19	männlich	HTR	0	text32.csv	1	Wer arbeitet in einer Schule?	Melanie	Philipps Schwester	7129	0
1	0	34	19	männlich	HTR	0	text32.csv	2	Wer ist von Beruf Informatiker?	Marius	Philips Lebensgefährte	9072	0
1	0	34	19	männlich	HTR	0	text32.csv	3	In welchem Verhältnis steht Marius zu Philip?	Partner/Lebenspartner/Freund	Partner	5302	1
1	0	34	19	männlich	HTR	0	text32.csv	4	Wie viele Enkelkinder hat Christina?	2	2	5746	1
1	0	34	19	männlich	HTR	0	text32.csv	5	In welchem Verwandtschaftsverhältnis steht Melanie zu Erich?	Enkelin	Enkelin	6664	1
1	0	34	19	männlich	HTR	0	text32.csv	6	Was macht Klara nichts aus, wenn es die Dorfgemeinschaft tut?	Getuschel/Tuscheln	Tuscheln	5506	1
1	0	34	19	männlich	HTR	0	text32.csv	7	Wie viele Jahre sind Marius und Philip bereits ein Paar?	11	4	3259	0
1	0	34	19	männlich	HTR	0	text32.csv	8	Wie viele Monate Elternzeit möchte sich Melanie nehmen?	4	4	2140	1
1	0	34	19	männlich	HTR	0	text22.csv	0	Wer ist Förster?	Gerd	Ingas Großvater	8258	0
1	0	34	19	männlich	HTR	0	text22.csv	1	Wer hat den Großvater trotz seines Hobbies sehr gerne?	Inga	Inga	4452	1
1	0	34	19	männlich	HTR	0	text22.csv	2	Wer hat es nicht bereut mit der Arbeit aufgehört zu haben?	Sabine	Ingas Mutter	5395	0
1	0	34	19	männlich	HTR	0	text22.csv	3	Wie viele Schwestern hat Kristin?	2	2	3630	1
1	0	34	19	männlich	HTR	0	text22.csv	4	In welchem Verwandtschaftsverhältnis steht Inga zu Joshua?	Schwester	Schwester	8454	1
1	0	34	19	männlich	HTR	0	text22.csv	5	In welchem Verwandtschaftsverhältnis steht Gerd zu Sabine?	Vater	Vater	3621	1
1	0	34	19	männlich	HTR	0	text22.csv	6	Wohin will Gerd Joshua mitnehmen?	Wald	Wald	3375	1
1	0	34	19	männlich	HTR	0	text22.csv	7	Welchen Beruf hatte Sabine?	Anwaltsgehilfin	Anwaltsgehilfin	5175	1
1	0	34	19	männlich	HTR	0	text22.csv	8	Wie viele Jahre hatte Sabine schon aufgehört zu arbeiten, als ihr zweites Kind geboren wurde?	1	2	4103	0
1	0	35	28	weiblich	HTR	1	text23.csv	0	Wer konnte von den Spekulationsgewinnen in den Urlaub fliegen?	Clarissa	Klarissa	10981	1
1	0	35	28	weiblich	HTR	1	text23.csv	1	Wer spekuliert seit vielen Jahren an der Börse?	Heiko	Heiko	15382	1
1	0	35	28	weiblich	HTR	1	text23.csv	2	Wer wohnt zwei Straßen von Rosa entfernt?	Vincent	Ihr Zwillingsbruder	13528	0
1	0	35	28	weiblich	HTR	1	text23.csv	3	In welchem Verwandtschaftsverhältnis steht Clarissa zu Gustav?	Schwester	Geschwister	13089	1
1	0	35	28	weiblich	HTR	1	text23.csv	4	In welchem Verwandtschaftsverhältnis steht Frida zu Rosa?	Tochter	Tochter	8390	1
1	0	35	28	weiblich	HTR	1	text23.csv	5	Wie viele Enkel hat Vincent?	0	keine	8626	1
1	0	35	28	weiblich	HTR	1	text23.csv	6	Wie alt ist Rosa?	85	achtzig	7531	1
1	0	35	28	weiblich	HTR	1	text23.csv	7	In welcher Stadt lebt Vincent?	Hamburg		4919	0
1	0	35	28	weiblich	HTR	1	text23.csv	8	Wo machte Clarissa Urlaub?	Australien	Australien	7925	1
1	0	35	28	weiblich	HTR	1	text28.csv	0	Wer lebte mit Romy in Stuttgart?	Wolf	verstorbener Ehemann	18036	0
1	0	35	28	weiblich	HTR	1	text28.csv	1	Wen lernte Wolf vor fünf Jahren kennen?	Rebecca	jetztige Ehefrau	17518	0
1	0	35	28	weiblich	HTR	1	text28.csv	2	Wer war früher Buchhalter?	Otto	Romi	10496	0
1	0	35	28	weiblich	HTR	1	text28.csv	3	Wie viele Söhne hat Wolf?	0	keine	4426	1
1	0	35	28	weiblich	HTR	1	text28.csv	4	In welchem Verwandtschaftsverhältnis steht Moritz zu Rebecca?	Adoptivsohn	Stiefgeschwister	12051	0
1	0	35	28	weiblich	HTR	1	text28.csv	5	In welchem Verwandtschaftsverhältnis steht Wolf zu Romy?	Vater	Stiefvater	11721	0
1	0	35	28	weiblich	HTR	1	text28.csv	6	Wie viele Monate war Moritz bei seiner Adoption alt?	6	sechs	6251	1
1	0	35	28	weiblich	HTR	1	text28.csv	7	Vor wie vielen Monaten konnte Romy in das neue Haus einziehen?	2	zwei	9787	1
1	0	35	28	weiblich	HTR	1	text28.csv	8	In welcher Stadt lebt Wolf jetzt?	Lüneburg	Lübeck	13706	0
1	0	35	28	weiblich	HTR	0	text32.csv	0	Wer hatte sich über Philips Bekenntnis nicht gewundert?	Klara	Mutter	5721	0
1	0	35	28	weiblich	HTR	0	text32.csv	1	Wer arbeitet in einer Schule?	Melanie	Melanie	6614	1
1	0	35	28	weiblich	HTR	0	text32.csv	2	Wer ist von Beruf Informatiker?	Marius	Phillips Ehemann	12209	0
1	0	35	28	weiblich	HTR	0	text32.csv	3	In welchem Verhältnis steht Marius zu Philip?	Partner/Lebenspartner/Freund	Ehepartner	9962	1
1	0	35	28	weiblich	HTR	0	text32.csv	4	Wie viele Enkelkinder hat Christina?	2	zwei	13458	1
1	0	35	28	weiblich	HTR	0	text32.csv	5	In welchem Verwandtschaftsverhältnis steht Melanie zu Erich?	Enkelin	Vater	7928	0
1	0	35	28	weiblich	HTR	0	text32.csv	6	Was macht Klara nichts aus, wenn es die Dorfgemeinschaft tut?	Getuschel/Tuscheln	tuscheln	11715	1
1	0	35	28	weiblich	HTR	0	text32.csv	7	Wie viele Jahre sind Marius und Philip bereits ein Paar?	11	elf	14606	1
1	0	35	28	weiblich	HTR	0	text32.csv	8	Wie viele Monate Elternzeit möchte sich Melanie nehmen?	4	vier	4185	1
1	0	35	28	weiblich	HTR	0	text27.csv	0	Auf wen ist Björn sehr stolz?	Nora	Susi	14220	0
1	0	35	28	weiblich	HTR	0	text27.csv	1	Wer ist sich über seinen Berufswunsch noch nicht im Klaren?	Manuela	jüngere Schwester	11577	0
1	0	35	28	weiblich	HTR	0	text27.csv	2	Wer war früher skeptisch gegenüber Noras Berufswunsch?	Maximilian	Vater	7542	0
1	0	35	28	weiblich	HTR	0	text27.csv	3	In welchem Verwandtschaftsverhältnis steht Manuela zu Maximilian?	Tochter		10424	0
1	0	35	28	weiblich	HTR	0	text27.csv	4	In welchem Verwandtschaftsverhältnis steht Horst zu Susi?	Vater	Tochter	13806	0
1	0	35	28	weiblich	HTR	0	text27.csv	5	Wie viele Kinder haben Maximilian und Susi?	3	drei	5710	1
1	0	35	28	weiblich	HTR	0	text27.csv	6	Welche Berufsausbildung zieht Manuela derzeit in Erwägung?	Schneider	Friseurin	10536	0
1	0	35	28	weiblich	HTR	0	text27.csv	7	Wie heißt die Gaststätte, in der Susi oft aushilft?	Sonnenwirt		5413	0
1	0	35	28	weiblich	HTR	0	text27.csv	8	Welchen Beruf strebt Nora an?	Schauspielerin	Schauspielerin	10496	1
1	0	36	28	weiblich	HTR	1	text31.csv	0	Wer hatte sich mit Tanjas Vater zerstritten?	Eugen	Eugen	10575	1
1	0	36	28	weiblich	HTR	1	text31.csv	1	Wer machte Eugen durch sein erstes gesprochenes Wort eine Freude?	Hendrik	Hendrik	8828	1
1	0	36	28	weiblich	HTR	1	text31.csv	2	Wer war sehr gerne unter Menschen und warmherzig?	Martha	Martha	4770	1
1	0	36	28	weiblich	HTR	1	text31.csv	3	In welchem Verwandtschaftsverhältnis steht Martha zu Hendrik?	Großmutter	Großmutter Enkel	9312	1
1	0	36	28	weiblich	HTR	1	text31.csv	4	In welchem Verwandtschaftsverhältnis steht Tanja zu Eugen?	Schwiegertochter	Schwiegertochter	9542	1
1	0	36	28	weiblich	HTR	1	text31.csv	5	Wie viele Kinder hat Martha?	1	1	4358	1
1	0	36	28	weiblich	HTR	1	text31.csv	6	Woher kannte Frank Tanja?	Kindergarten	Kindergarten	8284	1
1	0	36	28	weiblich	HTR	1	text31.csv	7	Welches Geschäft besitzt Sebastian?	Baustoffhandel	Baustoffhandel	6478	1
1	0	36	28	weiblich	HTR	1	text31.csv	8	Wie viele Jahre hatten sich Tanja und Frank nicht gesehen, als sie sich verliebten?	20	20 Jahre	4400	1
1	0	36	28	weiblich	HTR	1	text25.csv	0	Wer musste in eine neue Klasse?	Amelie	Amelie	4763	1
1	0	36	28	weiblich	HTR	1	text25.csv	1	Wer freute sich über Amelies Mithilfe?	Matilda	ihre Großmutter	15692	0
1	0	36	28	weiblich	HTR	1	text25.csv	2	Wer hatte sich anfangs oft über das Training beschwert?	Tara	Tara	3585	1
1	0	36	28	weiblich	HTR	1	text25.csv	3	In welchem Verwandtschaftsverhältnis steht Martin zu Tara?	Vater	Vater Tochter	10728	1
1	0	36	28	weiblich	HTR	1	text25.csv	4	In welchem Verwandtschaftsverhältnis steht Eva zu Martin?	Ehefrau	Ehefrau und Ehemann	7610	1
1	0	36	28	weiblich	HTR	1	text25.csv	5	Wie viele Enkel hat Matilda?	2	2	7100	1
1	0	36	28	weiblich	HTR	1	text25.csv	6	In welchem Land lebt Tara derzeit?	Spanien	Spanien	3856	1
1	0	36	28	weiblich	HTR	1	text25.csv	7	Welche Haustiere besitzt Eva?	Hunde	2 Hunde	5344	1
1	0	36	28	weiblich	HTR	1	text25.csv	8	Was betreibt Martin in Spanien?	Jugendherberge	Jugendherberge	6054	1
1	0	36	28	weiblich	HTR	0	text24.csv	0	Wer wirkt derzeit ausgelassener?	Till	Till	8987	1
1	0	36	28	weiblich	HTR	0	text24.csv	1	Wer wurde von Simon vor der Haustür erwartet?	Maria	Maria	4802	1
1	0	36	28	weiblich	HTR	0	text24.csv	2	Für wen machte Gina oft Pizza?	Andrea	Andrea	5955	1
1	0	36	28	weiblich	HTR	0	text24.csv	3	In welchem Verwandtschaftsverhältnis steht Maria zu Luisa?	Tochter	Tochter Mutter	6718	1
1	0	36	28	weiblich	HTR	0	text24.csv	4	Wie viele Kinder hat Luisa?	3	3	5199	1
1	0	36	28	weiblich	HTR	0	text24.csv	5	In welchem Verwandtschaftsverhältnis steht Till zu Gina?	Enkel	Enkel Großmutter	7488	1
1	0	36	28	weiblich	HTR	0	text24.csv	6	Aus welchem Land stammt Gina?	Italien	Italien	2729	1
1	0	36	28	weiblich	HTR	0	text24.csv	7	Welchen Sport betreibt Till?	Judo	Judo	4131	1
1	0	36	28	weiblich	HTR	0	text24.csv	8	In der Nähe welcher Stadt lebt die Familie?	Hannover	Hannover	5836	1
1	0	36	28	weiblich	HTR	0	text23.csv	0	Wer konnte von den Spekulationsgewinnen in den Urlaub fliegen?	Clarissa	Clarissa	5193	1
1	0	36	28	weiblich	HTR	0	text23.csv	1	Wer spekuliert seit vielen Jahren an der Börse?	Heiko	Gustav	6955	0
1	0	36	28	weiblich	HTR	0	text23.csv	2	Wer wohnt zwei Straßen von Rosa entfernt?	Vincent	Friedrich ihr Zwillingsbruder	12561	0
1	0	36	28	weiblich	HTR	0	text23.csv	3	In welchem Verwandtschaftsverhältnis steht Clarissa zu Gustav?	Schwester	Geschwister	18764	1
1	0	36	28	weiblich	HTR	0	text23.csv	4	In welchem Verwandtschaftsverhältnis steht Frida zu Rosa?	Tochter	Tochter Mutter	9128	1
1	0	36	28	weiblich	HTR	0	text23.csv	5	Wie viele Enkel hat Vincent?	0	0	15292	1
1	0	36	28	weiblich	HTR	0	text23.csv	6	Wie alt ist Rosa?	85	80	3822	1
1	0	36	28	weiblich	HTR	0	text23.csv	7	In welcher Stadt lebt Vincent?	Hamburg	Hamburg	3937	1
1	0	36	28	weiblich	HTR	0	text23.csv	8	Wo machte Clarissa Urlaub?	Australien	Australien	3643	1
1	0	37	32	männlich	HTR	0	text34.csv	0	Wer darf nur am Wochenende ausgehen?	Renate	Renata und Silvia	12305	0
1	0	37	32	männlich	HTR	0	text34.csv	1	Wer ist von Wilhelms Modelleisenbahn begeistert?	Ulrike	Ulrike	7716	1
1	0	37	32	männlich	HTR	0	text34.csv	2	Wen fährt Ulrike oft spazieren?	Bea	Ihren Großvater	26448	0
1	0	37	32	männlich	HTR	0	text34.csv	3	Wie viele Enkelkinder hat Wilhelm?	4	4	7677	1
1	0	37	32	männlich	HTR	0	text34.csv	4	Wie viele Brüder hat Bea?	0	1	11241	0
1	0	37	32	männlich	HTR	0	text34.csv	5	In welchem Verwandtschaftsverhältnis steht Sylvia zu Wilhelm?	Enkelin	Enkelkind	13801	1
1	0	37	32	männlich	HTR	0	text34.csv	6	Seit wie vielen Jahren ist Anna alleinerziehend?	6	6	3465	1
1	0	37	32	männlich	HTR	0	text34.csv	7	In welcher Stadt ist Ulrike immer an Weihnachten?	Braunschweig	Braunschweig	9116	1
1	0	37	32	männlich	HTR	0	text34.csv	8	Welche Sportart betreibt Renate?	Handball/Volleyball	Handball	9877	1
1	0	37	32	männlich	HTR	0	text25.csv	0	Wer musste in eine neue Klasse?	Amelie	Mathilde	9118	0
1	0	37	32	männlich	HTR	0	text25.csv	1	Wer freute sich über Amelies Mithilfe?	Matilda	Mathilde	11386	0
1	0	37	32	männlich	HTR	0	text25.csv	2	Wer hatte sich anfangs oft über das Training beschwert?	Tara	Mathildes Mann	13150	0
1	0	37	32	männlich	HTR	0	text25.csv	3	In welchem Verwandtschaftsverhältnis steht Martin zu Tara?	Vater	Großvater	11179	0
1	0	37	32	männlich	HTR	0	text25.csv	4	In welchem Verwandtschaftsverhältnis steht Eva zu Martin?	Ehefrau	Tochter	10740	0
1	0	37	32	männlich	HTR	0	text25.csv	5	Wie viele Enkel hat Matilda?	2	3	8533	0
1	0	37	32	männlich	HTR	0	text25.csv	6	In welchem Land lebt Tara derzeit?	Spanien	Spanien	5769	1
1	0	37	32	männlich	HTR	0	text25.csv	7	Welche Haustiere besitzt Eva?	Hunde	2 Hunde	14285	1
1	0	37	32	männlich	HTR	0	text25.csv	8	Was betreibt Martin in Spanien?	Jugendherberge	Schwimmen	10099	0
1	0	37	32	männlich	HTR	1	text33.csv	0	Wer kann ein Musikinstrument spielen?	Rene	Sophies Sohn	12135	0
1	0	37	32	männlich	HTR	1	text33.csv	1	Wer wollte nicht nach Deutschland mitkommen?	Janik	Jannick	6255	1
1	0	37	32	männlich	HTR	1	text33.csv	2	Wer versucht häufig, Janik zu kontaktieren?	Sophie	Sophie	6490	1
1	0	37	32	männlich	HTR	1	text33.csv	3	Wie viele Kinder hat Sophie?	3	2	2655	0
1	0	37	32	männlich	HTR	1	text33.csv	4	In welchem Verwandtschaftsverhältnis steht Janik zu Rene?	Großvater	Bruder	4370	0
1	0	37	32	männlich	HTR	1	text33.csv	5	In welchem Verwandtschaftsverhältnis steht Theo zu Johann?	Vater	Vater	6892	1
1	0	37	32	männlich	HTR	1	text33.csv	6	Auf welche Schule geht Johann?	Realschule	Grundschule	9505	0
1	0	37	32	männlich	HTR	1	text33.csv	7	Welchen Berufswunsch hat Rene?	Pianist	Pianist	4958	1
1	0	37	32	männlich	HTR	1	text33.csv	8	Seit wie vielen Jahren ist Thalias Familie in Deutschland?	5	7	7430	0
1	0	37	32	männlich	HTR	1	text31.csv	0	Wer hatte sich mit Tanjas Vater zerstritten?	Eugen	Sebastian	8138	0
1	0	37	32	männlich	HTR	1	text31.csv	1	Wer machte Eugen durch sein erstes gesprochenes Wort eine Freude?	Hendrik	Seine Mutter	29594	0
1	0	37	32	männlich	HTR	1	text31.csv	2	Wer war sehr gerne unter Menschen und warmherzig?	Martha	Sebastian	9542	0
1	0	37	32	männlich	HTR	1	text31.csv	3	In welchem Verwandtschaftsverhältnis steht Martha zu Hendrik?	Großmutter	Tochter	15218	0
1	0	37	32	männlich	HTR	1	text31.csv	4	In welchem Verwandtschaftsverhältnis steht Tanja zu Eugen?	Schwiegertochter	Mutter	4494	0
1	0	37	32	männlich	HTR	1	text31.csv	5	Wie viele Kinder hat Martha?	1	1	11393	1
1	0	37	32	männlich	HTR	1	text31.csv	6	Woher kannte Frank Tanja?	Kindergarten	Aus Kindergarten	12876	1
1	0	37	32	männlich	HTR	1	text31.csv	7	Welches Geschäft besitzt Sebastian?	Baustoffhandel	Weiß ich nicht	5993	0
1	0	37	32	männlich	HTR	1	text31.csv	8	Wie viele Jahre hatten sich Tanja und Frank nicht gesehen, als sie sich verliebten?	20	16	9262	0
1	0	38	18	weiblich	HTR	0	text27.csv	0	Auf wen ist Björn sehr stolz?	Nora	Seine Schwester Nora	10943	1
1	0	38	18	weiblich	HTR	0	text27.csv	1	Wer ist sich über seinen Berufswunsch noch nicht im Klaren?	Manuela	Björns jüngere Schwester	21170	0
1	0	38	18	weiblich	HTR	0	text27.csv	2	Wer war früher skeptisch gegenüber Noras Berufswunsch?	Maximilian	Maximilian	4009	1
1	0	38	18	weiblich	HTR	0	text27.csv	3	In welchem Verwandtschaftsverhältnis steht Manuela zu Maximilian?	Tochter	Tochter	8114	1
1	0	38	18	weiblich	HTR	0	text27.csv	4	In welchem Verwandtschaftsverhältnis steht Horst zu Susi?	Vater	Vater	3916	1
1	0	38	18	weiblich	HTR	0	text27.csv	5	Wie viele Kinder haben Maximilian und Susi?	3	3	4996	1
1	0	38	18	weiblich	HTR	0	text27.csv	6	Welche Berufsausbildung zieht Manuela derzeit in Erwägung?	Schneider	Schneiderlehre	3285	1
1	0	38	18	weiblich	HTR	0	text27.csv	7	Wie heißt die Gaststätte, in der Susi oft aushilft?	Sonnenwirt	Sonnenwirt	8206	1
1	0	38	18	weiblich	HTR	0	text27.csv	8	Welchen Beruf strebt Nora an?	Schauspielerin	Schauspielerin	6730	1
1	0	38	18	weiblich	HTR	0	text22.csv	0	Wer ist Förster?	Gerd	Sabines Vater	6344	0
1	0	38	18	weiblich	HTR	0	text22.csv	1	Wer hat den Großvater trotz seines Hobbies sehr gerne?	Inga	Inga	4399	1
1	0	38	18	weiblich	HTR	0	text22.csv	2	Wer hat es nicht bereut mit der Arbeit aufgehört zu haben?	Sabine	Sabine	2314	1
1	0	38	18	weiblich	HTR	0	text22.csv	3	Wie viele Schwestern hat Kristin?	2	3	3221	0
1	0	38	18	weiblich	HTR	0	text22.csv	4	In welchem Verwandtschaftsverhältnis steht Inga zu Joshua?	Schwester	Geschwister	8189	1
1	0	38	18	weiblich	HTR	0	text22.csv	5	In welchem Verwandtschaftsverhältnis steht Gerd zu Sabine?	Vater	Vater	3296	1
1	0	38	18	weiblich	HTR	0	text22.csv	6	Wohin will Gerd Joshua mitnehmen?	Wald	In den Wald	4737	1
1	0	38	18	weiblich	HTR	0	text22.csv	7	Welchen Beruf hatte Sabine?	Anwaltsgehilfin	Anwaltsgehilfin	7826	1
1	0	38	18	weiblich	HTR	0	text22.csv	8	Wie viele Jahre hatte Sabine schon aufgehört zu arbeiten, als ihr zweites Kind geboren wurde?	1	ein Halbes Jahr	9675	0
1	0	38	18	weiblich	HTR	1	text29.csv	0	Wem hat es Familie Schneider zu verdanken, dass sie in Nürnberg lebt?	Adrian	Adrian	4664	1
1	0	38	18	weiblich	HTR	1	text29.csv	1	Wer hat schon Vorbereitungen für die Hochzeit getroffen?	Oliver	Oliver	2217	1
1	0	38	18	weiblich	HTR	1	text29.csv	2	Wer darf an der Familienfeier ausnahmsweise lange mitfeiern?	Benedikt	Benedict	6988	1
1	0	38	18	weiblich	HTR	1	text29.csv	3	In welchem Verwandtschaftsverhältnis steht Adrian zu Lina?	Ehemann	Ehepaar	15006	1
1	0	38	18	weiblich	HTR	1	text29.csv	4	In welchem Verwandtschaftsverhältnis steht Benedikt zu Tamara?	Sohn	Sohn	7632	1
1	0	38	18	weiblich	HTR	1	text29.csv	5	Wie viele Schwestern hat Tamara?	0	0	5907	1
1	0	38	18	weiblich	HTR	1	text29.csv	6	Woher stammt Adrian?	Sudetenland	Sudetenland	4161	1
1	0	38	18	weiblich	HTR	1	text29.csv	7	In welcher Behörde arbeitet Oliver?	Finanzamt		4693	0
1	0	38	18	weiblich	HTR	1	text29.csv	8	Welche Tiere züchtet Adrian in seiner Freizeit?	Forellen	Forellen	2558	1
1	0	38	18	weiblich	HTR	1	text25.csv	0	Wer musste in eine neue Klasse?	Amelie	Amelie	2613	1
1	0	38	18	weiblich	HTR	1	text25.csv	1	Wer freute sich über Amelies Mithilfe?	Matilda	Matilda	5516	1
1	0	38	18	weiblich	HTR	1	text25.csv	2	Wer hatte sich anfangs oft über das Training beschwert?	Tara	Tara	3706	1
1	0	38	18	weiblich	HTR	1	text25.csv	3	In welchem Verwandtschaftsverhältnis steht Martin zu Tara?	Vater	Vater	3040	1
1	0	38	18	weiblich	HTR	1	text25.csv	4	In welchem Verwandtschaftsverhältnis steht Eva zu Martin?	Ehefrau	Ehefrau	3345	1
1	0	38	18	weiblich	HTR	1	text25.csv	5	Wie viele Enkel hat Matilda?	2	2	6473	1
1	0	38	18	weiblich	HTR	1	text25.csv	6	In welchem Land lebt Tara derzeit?	Spanien	Spanien	2317	1
1	0	38	18	weiblich	HTR	1	text25.csv	7	Welche Haustiere besitzt Eva?	Hunde	2 Hunde	3607	1
1	0	38	18	weiblich	HTR	1	text25.csv	8	Was betreibt Martin in Spanien?	Jugendherberge	Jugendherberge	4429	1
1	0	39	20	männlich	HTR	0	text26.csv	0	Wer arbeitet gerade an seiner Masterarbeit?	Tim	Der Informatikstudent	18858	0
1	0	39	20	männlich	HTR	0	text26.csv	1	Wer machte im Sommer eine große Österreich-Rundfahrt?	Edwin	Die Biologiestudentin	20656	0
1	0	39	20	männlich	HTR	0	text26.csv	2	Wer kann besonders gut kochen?	Laura	Der Vater in der Heimat	25083	0
1	0	39	20	männlich	HTR	0	text26.csv	3	Wie viele Kinder hat Karin?	1	eins	4465	1
1	0	39	20	männlich	HTR	0	text26.csv	4	In welchem Verwandtschaftsverhältnis steht Tim zu Manuel?	Vater	Vater	72375	1
1	0	39	20	männlich	HTR	0	text26.csv	5	In welchem Verwandtschaftsverhältnis steht Doris zu Laura?	Mutter	Mutter	18946	1
1	0	39	20	männlich	HTR	0	text26.csv	6	Mit welchem Fahrzeug machte Edwin die Österreich-Rundfahrt?	Fahrrad	Fahrrad	8775	1
1	0	39	20	männlich	HTR	0	text26.csv	7	Welches Hobby hat Tim?	Schach		8134	0
1	0	39	20	männlich	HTR	0	text26.csv	8	Aus welcher Stadt kommt Tim ursprünglich?	Innsbruck	Insbrück	8592	0
1	0	39	20	männlich	HTR	0	text28.csv	0	Wer lebte mit Romy in Stuttgart?	Wolf	Adoptivvater	16325	0
1	0	39	20	männlich	HTR	0	text28.csv	1	Wen lernte Wolf vor fünf Jahren kennen?	Rebecca	Moritz Mutter	11929	0
1	0	39	20	männlich	HTR	0	text28.csv	2	Wer war früher Buchhalter?	Otto	Moritz Großvater	13010	0
1	0	39	20	männlich	HTR	0	text28.csv	3	Wie viele Söhne hat Wolf?	0	keine	4262	1
1	0	39	20	männlich	HTR	0	text28.csv	4	In welchem Verwandtschaftsverhältnis steht Moritz zu Rebecca?	Adoptivsohn	Stiefschwester	13402	0
1	0	39	20	männlich	HTR	0	text28.csv	5	In welchem Verwandtschaftsverhältnis steht Wolf zu Romy?	Vater	Stiefsohn	37904	0
1	0	39	20	männlich	HTR	0	text28.csv	6	Wie viele Monate war Moritz bei seiner Adoption alt?	6		4450	0
1	0	39	20	männlich	HTR	0	text28.csv	7	Vor wie vielen Monaten konnte Romy in das neue Haus einziehen?	2	5	6662	0
1	0	39	20	männlich	HTR	0	text28.csv	8	In welcher Stadt lebt Wolf jetzt?	Lüneburg	Lüneburg	11028	1
1	0	39	20	männlich	HTR	1	text23.csv	0	Wer konnte von den Spekulationsgewinnen in den Urlaub fliegen?	Clarissa		14005	0
1	0	39	20	männlich	HTR	1	text23.csv	1	Wer spekuliert seit vielen Jahren an der Börse?	Heiko	Der Sohn der Australientouristin	24094	0
1	0	39	20	männlich	HTR	1	text23.csv	2	Wer wohnt zwei Straßen von Rosa entfernt?	Vincent	ihr Sohn	16332	0
1	0	39	20	männlich	HTR	1	text23.csv	3	In welchem Verwandtschaftsverhältnis steht Clarissa zu Gustav?	Schwester		18325	0
1	0	39	20	männlich	HTR	1	text23.csv	4	In welchem Verwandtschaftsverhältnis steht Frida zu Rosa?	Tochter	Tochter	5300	1
1	0	39	20	männlich	HTR	1	text23.csv	5	Wie viele Enkel hat Vincent?	0		3962	0
1	0	39	20	männlich	HTR	1	text23.csv	6	Wie alt ist Rosa?	85		2426	0
1	0	39	20	männlich	HTR	1	text23.csv	7	In welcher Stadt lebt Vincent?	Hamburg		2232	0
1	0	39	20	männlich	HTR	1	text23.csv	8	Wo machte Clarissa Urlaub?	Australien	Australien	8030	1
1	0	39	20	männlich	HTR	1	text31.csv	0	Wer hatte sich mit Tanjas Vater zerstritten?	Eugen	Der Vater ihres Ehemanns	13917	0
1	0	39	20	männlich	HTR	1	text31.csv	1	Wer machte Eugen durch sein erstes gesprochenes Wort eine Freude?	Hendrik	sein Enkel	14126	0
1	0	39	20	männlich	HTR	1	text31.csv	2	Wer war sehr gerne unter Menschen und warmherzig?	Martha	Eugens Frau	12088	0
1	0	39	20	männlich	HTR	1	text31.csv	3	In welchem Verwandtschaftsverhältnis steht Martha zu Hendrik?	Großmutter		47970	0
1	0	39	20	männlich	HTR	1	text31.csv	4	In welchem Verwandtschaftsverhältnis steht Tanja zu Eugen?	Schwiegertochter	Tochter	6238	0
1	0	39	20	männlich	HTR	1	text31.csv	5	Wie viele Kinder hat Martha?	1	eins	6396	1
1	0	39	20	männlich	HTR	1	text31.csv	6	Woher kannte Frank Tanja?	Kindergarten	Kindergarten	5789	1
1	0	39	20	männlich	HTR	1	text31.csv	7	Welches Geschäft besitzt Sebastian?	Baustoffhandel	Baustoffhandel	6789	1
1	0	39	20	männlich	HTR	1	text31.csv	8	Wie viele Jahre hatten sich Tanja und Frank nicht gesehen, als sie sich verliebten?	20		4931	0
1	0	4	29	weiblich	HTR	0	text34.csv	0	Wer darf nur am Wochenende ausgehen?	Renate	Ulrike	6491	0
1	0	4	29	weiblich	HTR	0	text34.csv	1	Wer ist von Wilhelms Modelleisenbahn begeistert?	Ulrike	Ulrike und ihre Freundin	8510	0
1	0	4	29	weiblich	HTR	0	text34.csv	2	Wen fährt Ulrike oft spazieren?	Bea	Ihren Neffen	7241	0
1	0	4	29	weiblich	HTR	0	text34.csv	3	Wie viele Enkelkinder hat Wilhelm?	4	2	2756	0
1	0	4	29	weiblich	HTR	0	text34.csv	4	Wie viele Brüder hat Bea?	0	1	3382	0
1	0	4	29	weiblich	HTR	0	text34.csv	5	In welchem Verwandtschaftsverhältnis steht Sylvia zu Wilhelm?	Enkelin	Sylvia ist die Tochter von Wilhelm	19370	0
1	0	4	29	weiblich	HTR	0	text34.csv	6	Seit wie vielen Jahren ist Anna alleinerziehend?	6	schon länger	7883	0
1	0	4	29	weiblich	HTR	0	text34.csv	7	In welcher Stadt ist Ulrike immer an Weihnachten?	Braunschweig	Weiß ich nicht	7329	0
1	0	4	29	weiblich	HTR	0	text34.csv	8	Welche Sportart betreibt Renate?	Handball/Volleyball	Weiß ich nicht	7160	0
1	0	4	29	weiblich	HTR	0	text29.csv	0	Wem hat es Familie Schneider zu verdanken, dass sie in Nürnberg lebt?	Adrian	Weiß nicht	16198	0
1	0	4	29	weiblich	HTR	0	text29.csv	1	Wer hat schon Vorbereitungen für die Hochzeit getroffen?	Oliver	die Tochter	20474	0
1	0	4	29	weiblich	HTR	0	text29.csv	2	Wer darf an der Familienfeier ausnahmsweise lange mitfeiern?	Benedikt	das Kind	9853	0
1	0	4	29	weiblich	HTR	0	text29.csv	3	In welchem Verwandtschaftsverhältnis steht Adrian zu Lina?	Ehemann	die beiden heiraten	20701	0
1	0	4	29	weiblich	HTR	0	text29.csv	4	In welchem Verwandtschaftsverhältnis steht Benedikt zu Tamara?	Sohn	Geschwister	7206	0
1	0	4	29	weiblich	HTR	0	text29.csv	5	Wie viele Schwestern hat Tamara?	0	0	5425	1
1	0	4	29	weiblich	HTR	0	text29.csv	6	Woher stammt Adrian?	Sudetenland	Aus dem Sudetenland	9294	1
1	0	4	29	weiblich	HTR	0	text29.csv	7	In welcher Behörde arbeitet Oliver?	Finanzamt	Weiß nicht	5637	0
1	0	4	29	weiblich	HTR	0	text29.csv	8	Welche Tiere züchtet Adrian in seiner Freizeit?	Forellen	Weiß nicht	12091	0
1	0	4	29	weiblich	HTR	1	text26.csv	0	Wer arbeitet gerade an seiner Masterarbeit?	Tim	die Schwester von Laura	8700	0
1	0	4	29	weiblich	HTR	1	text26.csv	1	Wer machte im Sommer eine große Österreich-Rundfahrt?	Edwin	Eswin	4648	0
1	0	4	29	weiblich	HTR	1	text26.csv	2	Wer kann besonders gut kochen?	Laura	Laura	4746	1
1	0	4	29	weiblich	HTR	1	text26.csv	3	Wie viele Kinder hat Karin?	1	2	1940	0
1	0	4	29	weiblich	HTR	1	text26.csv	4	In welchem Verwandtschaftsverhältnis steht Tim zu Manuel?	Vater	Brüder	5964	0
1	0	4	29	weiblich	HTR	1	text26.csv	5	In welchem Verwandtschaftsverhältnis steht Doris zu Laura?	Mutter	Mutter und Tochter	5290	1
1	0	4	29	weiblich	HTR	1	text26.csv	6	Mit welchem Fahrzeug machte Edwin die Österreich-Rundfahrt?	Fahrrad	Mit dem Auto	10127	0
1	0	4	29	weiblich	HTR	1	text26.csv	7	Welches Hobby hat Tim?	Schach	Weiß nicht	6315	0
1	0	4	29	weiblich	HTR	1	text26.csv	8	Aus welcher Stadt kommt Tim ursprünglich?	Innsbruck	Weiß nicht	4303	0
1	0	4	29	weiblich	HTR	1	text28.csv	0	Wer lebte mit Romy in Stuttgart?	Wolf	Die Mutter	9433	0
1	0	4	29	weiblich	HTR	1	text28.csv	1	Wen lernte Wolf vor fünf Jahren kennen?	Rebecca	eine neue Frau	15071	0
1	0	4	29	weiblich	HTR	1	text28.csv	2	Wer war früher Buchhalter?	Otto	der Vater von Romy	11453	0
1	0	4	29	weiblich	HTR	1	text28.csv	3	Wie viele Söhne hat Wolf?	0	keinen	3218	1
1	0	4	29	weiblich	HTR	1	text28.csv	4	In welchem Verwandtschaftsverhältnis steht Moritz zu Rebecca?	Adoptivsohn	die sind ein paar	10667	0
1	0	4	29	weiblich	HTR	1	text28.csv	5	In welchem Verwandtschaftsverhältnis steht Wolf zu Romy?	Vater	Vater und Tochter	6671	1
1	0	4	29	weiblich	HTR	1	text28.csv	6	Wie viele Monate war Moritz bei seiner Adoption alt?	6	3	5383	0
1	0	4	29	weiblich	HTR	1	text28.csv	7	Vor wie vielen Monaten konnte Romy in das neue Haus einziehen?	2	2	5767	1
1	0	4	29	weiblich	HTR	1	text28.csv	8	In welcher Stadt lebt Wolf jetzt?	Lüneburg	Weiß nicht	19650	0
1	0	40	23	weiblich	HTR	0	text27.csv	0	Auf wen ist Björn sehr stolz?	Nora	seine Schwester	9090	0
1	0	40	23	weiblich	HTR	0	text27.csv	1	Wer ist sich über seinen Berufswunsch noch nicht im Klaren?	Manuela	Manuela	7532	1
1	0	40	23	weiblich	HTR	0	text27.csv	2	Wer war früher skeptisch gegenüber Noras Berufswunsch?	Maximilian	ihr Vater	12481	0
1	0	40	23	weiblich	HTR	0	text27.csv	3	In welchem Verwandtschaftsverhältnis steht Manuela zu Maximilian?	Tochter	Tochter	8695	1
1	0	40	23	weiblich	HTR	0	text27.csv	4	In welchem Verwandtschaftsverhältnis steht Horst zu Susi?	Vater		5043	0
1	0	40	23	weiblich	HTR	0	text27.csv	5	Wie viele Kinder haben Maximilian und Susi?	3	keine	11088	0
1	0	40	23	weiblich	HTR	0	text27.csv	6	Welche Berufsausbildung zieht Manuela derzeit in Erwägung?	Schneider	Schauspielerin	13175	0
1	0	40	23	weiblich	HTR	0	text27.csv	7	Wie heißt die Gaststätte, in der Susi oft aushilft?	Sonnenwirt		3375	0
1	0	40	23	weiblich	HTR	0	text27.csv	8	Welchen Beruf strebt Nora an?	Schauspielerin	Schauspielrin	9320	1
1	0	40	23	weiblich	HTR	0	text23.csv	0	Wer konnte von den Spekulationsgewinnen in den Urlaub fliegen?	Clarissa	Clarissas Tochter	18984	0
1	0	40	23	weiblich	HTR	0	text23.csv	1	Wer spekuliert seit vielen Jahren an der Börse?	Heiko	Clarissas Mann	5668	0
1	0	40	23	weiblich	HTR	0	text23.csv	2	Wer wohnt zwei Straßen von Rosa entfernt?	Vincent	ihre Tochter Frieda	15437	0
1	0	40	23	weiblich	HTR	0	text23.csv	3	In welchem Verwandtschaftsverhältnis steht Clarissa zu Gustav?	Schwester	Ehefrau	8271	0
1	0	40	23	weiblich	HTR	0	text23.csv	4	In welchem Verwandtschaftsverhältnis steht Frida zu Rosa?	Mutter	Tochter	6243	1
1	0	40	23	weiblich	HTR	0	text23.csv	5	Wie viele Enkel hat Vincent?	3	keine	6174	1
1	0	40	23	weiblich	HTR	0	text23.csv	6	Wie alt ist Rosa?	85	keine Angabe	6518	0
1	0	40	23	weiblich	HTR	0	text23.csv	7	In welcher Stadt lebt Vincent?	Hamburg		9532	0
1	0	40	23	weiblich	HTR	0	text23.csv	8	Wo machte Clarissa Urlaub?	Australien	Australien	6680	1
1	0	40	23	weiblich	HTR	1	text19.csv	0	Wer arbeitet in einem Projekt zur Wasserversorgung?	Veronika	Veronika	8641	1
1	0	40	23	weiblich	HTR	1	text19.csv	1	Wem gehörte eine Reinigung?	Marianne	Marianne	3867	1
1	0	40	23	weiblich	HTR	1	text19.csv	2	Wer ist Mariannes jüngstes Kind?	Paola	Paola	9744	1
1	0	40	23	weiblich	HTR	1	text19.csv	3	Wie viele Enkelsöhne hat Marianne?	0		6666	0
1	0	40	23	weiblich	HTR	1	text19.csv	4	In welchem Verwandtschaftsverhältnis steht Karla zu Hans?	Schwester	Onkel	19570	0
1	0	40	23	weiblich	HTR	1	text19.csv	5	Wie viele Söhne hat Marianne?	2	zwei	6562	1
1	0	40	23	weiblich	HTR	1	text19.csv	6	Womit ist Hans gerade beschäftigt?	Hausbau	mit seinem Hausbau	6531	1
1	0	40	23	weiblich	HTR	1	text19.csv	7	In welchem Land ist Veronika derzeit?	Nigeria	Nigeria	2907	1
1	0	40	23	weiblich	HTR	1	text19.csv	8	Wie viele Stunden Zugfahrt wohnt Marianne von Paola entfernt?	3	drei stunden	5841	1
1	0	40	23	weiblich	HTR	1	text24.csv	0	Wer wirkt derzeit ausgelassener?	Till	Til	4266	1
1	0	40	23	weiblich	HTR	1	text24.csv	1	Wer wurde von Simon vor der Haustür erwartet?	Maria	Maria	4319	1
1	0	40	23	weiblich	HTR	1	text24.csv	2	Für wen machte Gina oft Pizza?	Andrea	Marias schwester	8409	0
1	0	40	23	weiblich	HTR	1	text24.csv	3	In welchem Verwandtschaftsverhältnis steht Maria zu Luisa?	Tochter	Tochter	5509	1
1	0	40	23	weiblich	HTR	1	text24.csv	4	Wie viele Kinder hat Luisa?	3	drei	2841	1
1	0	40	23	weiblich	HTR	1	text24.csv	5	In welchem Verwandtschaftsverhältnis steht Till zu Gina?	Enkel	Enkel	12954	1
1	0	40	23	weiblich	HTR	1	text24.csv	6	Aus welchem Land stammt Gina?	Italien	Italien	3252	1
1	0	40	23	weiblich	HTR	1	text24.csv	7	Welchen Sport betreibt Till?	Judo	Judo	2212	1
1	0	40	23	weiblich	HTR	1	text24.csv	8	In der Nähe welcher Stadt lebt die Familie?	Hannover		11557	0
1	0	41	53	männlich	HTR	0	text24.csv	0	Wer wirkt derzeit ausgelassener?	Till	Till	4545	1
1	0	41	53	männlich	HTR	0	text24.csv	1	Wer wurde von Simon vor der Haustür erwartet?	Maria	Nina	6045	0
1	0	41	53	männlich	HTR	0	text24.csv	2	Für wen machte Gina oft Pizza?	Andrea	Schwester	4622	0
1	0	41	53	männlich	HTR	0	text24.csv	3	In welchem Verwandtschaftsverhältnis steht Maria zu Luisa?	Tochter	Schwester	6867	0
1	0	41	53	männlich	HTR	0	text24.csv	4	Wie viele Kinder hat Luisa?	3	5	2652	0
1	0	41	53	männlich	HTR	0	text24.csv	5	In welchem Verwandtschaftsverhältnis steht Till zu Gina?	Enkel	Schwester	7188	0
1	0	41	53	männlich	HTR	0	text24.csv	6	Aus welchem Land stammt Gina?	Italien	Italien	3077	1
1	0	41	53	männlich	HTR	0	text24.csv	7	Welchen Sport betreibt Till?	Judo	Judo	4657	1
1	0	41	53	männlich	HTR	0	text24.csv	8	In der Nähe welcher Stadt lebt die Familie?	Hannover	Klagenfurt	10428	0
1	0	41	53	männlich	HTR	0	text27.csv	0	Auf wen ist Björn sehr stolz?	Nora	Nora	5726	1
1	0	41	53	männlich	HTR	0	text27.csv	1	Wer ist sich über seinen Berufswunsch noch nicht im Klaren?	Manuela	Klaus	9343	0
1	0	41	53	männlich	HTR	0	text27.csv	2	Wer war früher skeptisch gegenüber Noras Berufswunsch?	Maximilian	Vater	6018	0
1	0	41	53	männlich	HTR	0	text27.csv	3	In welchem Verwandtschaftsverhältnis steht Manuela zu Maximilian?	Tochter	Enkelin	10327	0
1	0	41	53	männlich	HTR	0	text27.csv	4	In welchem Verwandtschaftsverhältnis steht Horst zu Susi?	Vater	Ehemann	7184	0
1	0	41	53	männlich	HTR	0	text27.csv	5	Wie viele Kinder haben Maximilian und Susi?	3	5	3443	0
1	0	41	53	männlich	HTR	0	text27.csv	6	Welche Berufsausbildung zieht Manuela derzeit in Erwägung?	Schneider	Koch	6305	0
1	0	41	53	männlich	HTR	0	text27.csv	7	Wie heißt die Gaststätte, in der Susi oft aushilft?	Sonnenwirt		30578	0
1	0	41	53	männlich	HTR	0	text27.csv	8	Welchen Beruf strebt Nora an?	Schauspielerin	Schauspielerin	12387	1
1	0	41	53	männlich	HTR	1	text23.csv	0	Wer konnte von den Spekulationsgewinnen in den Urlaub fliegen?	Clarissa	klarissa	6824	1
1	0	41	53	männlich	HTR	1	text23.csv	1	Wer spekuliert seit vielen Jahren an der Börse?	Heiko	klaus	9915	0
1	0	41	53	männlich	HTR	1	text23.csv	2	Wer wohnt zwei Straßen von Rosa entfernt?	Vincent	Vincent	5460	1
1	0	41	53	männlich	HTR	1	text23.csv	3	In welchem Verwandtschaftsverhältnis steht Clarissa zu Gustav?	Schwester	mutter	8801	0
1	0	41	53	männlich	HTR	1	text23.csv	4	In welchem Verwandtschaftsverhältnis steht Frida zu Rosa?	Mutter	Schwester	5759	0
1	0	41	53	männlich	HTR	1	text23.csv	5	Wie viele Enkel hat Vincent?	3	2	2676	0
1	0	41	53	männlich	HTR	1	text23.csv	6	Wie alt ist Rosa?	85	80	8147	1
1	0	41	53	männlich	HTR	1	text23.csv	7	In welcher Stadt lebt Vincent?	Hamburg		4838	0
1	0	41	53	männlich	HTR	1	text23.csv	8	Wo machte Clarissa Urlaub?	Australien	Australien	4629	1
1	0	41	53	männlich	HTR	1	text29.csv	0	Wem hat es Familie Schneider zu verdanken, dass sie in Nürnberg lebt?	Adrian	den Eltern	9852	0
1	0	41	53	männlich	HTR	1	text29.csv	1	Wer hat schon Vorbereitungen für die Hochzeit getroffen?	Oliver	Adam	5518	0
1	0	41	53	männlich	HTR	1	text29.csv	2	Wer darf an der Familienfeier ausnahmsweise lange mitfeiern?	Benedikt	Klaus	3650	0
1	0	41	53	männlich	HTR	1	text29.csv	3	In welchem Verwandtschaftsverhältnis steht Adrian zu Lina?	Ehemann	Schwester	4322	0
1	0	41	53	männlich	HTR	1	text29.csv	4	In welchem Verwandtschaftsverhältnis steht Benedikt zu Tamara?	Sohn	Bruder	3351	0
1	0	41	53	männlich	HTR	1	text29.csv	5	Wie viele Schwestern hat Tamara?	0	1	3663	0
1	0	41	53	männlich	HTR	1	text29.csv	6	Woher stammt Adrian?	Sudetenland		6166	0
1	0	41	53	männlich	HTR	1	text29.csv	7	In welcher Behörde arbeitet Oliver?	Finanzamt		3710	0
1	0	41	53	männlich	HTR	1	text29.csv	8	Welche Tiere züchtet Adrian in seiner Freizeit?	Forellen		1841	0
1	0	42	42	weiblich	HTR	0	text22.csv	0	Wer ist Förster?	Gerd	Gerd	6066	1
1	0	42	42	weiblich	HTR	0	text22.csv	1	Wer hat den Großvater trotz seines Hobbies sehr gerne?	Inga	Inga	3921	1
1	0	42	42	weiblich	HTR	0	text22.csv	2	Wer hat es nicht bereut mit der Arbeit aufgehört zu haben?	Sabine	Ellen	6186	0
1	0	42	42	weiblich	HTR	0	text22.csv	3	Wie viele Schwestern hat Kristin?	2	1	4588	0
1	0	42	42	weiblich	HTR	0	text22.csv	4	In welchem Verwandtschaftsverhältnis steht Inga zu Joshua?	Schwester	Mutter	5268	0
1	0	42	42	weiblich	HTR	0	text22.csv	5	In welchem Verwandtschaftsverhältnis steht Gerd zu Sabine?	Vater	Opa	10356	0
1	0	42	42	weiblich	HTR	0	text22.csv	6	Wohin will Gerd Joshua mitnehmen?	Wald	in den Wald	10024	1
1	0	42	42	weiblich	HTR	0	text22.csv	7	Welchen Beruf hatte Sabine?	Anwaltsgehilfin	Rechtsanwaltsgehilfin	10579	1
1	0	42	42	weiblich	HTR	0	text22.csv	8	Wie viele Jahre hatte Sabine schon aufgehört zu arbeiten, als ihr zweites Kind geboren wurde?	1	5	8201	0
1	0	42	42	weiblich	HTR	0	text27.csv	0	Auf wen ist Björn sehr stolz?	Nora	Nora	5862	1
1	0	42	42	weiblich	HTR	0	text27.csv	1	Wer ist sich über seinen Berufswunsch noch nicht im Klaren?	Manuela	Susi	5095	0
1	0	42	42	weiblich	HTR	0	text27.csv	2	Wer war früher skeptisch gegenüber Noras Berufswunsch?	Maximilian	Björn	5744	0
1	0	42	42	weiblich	HTR	0	text27.csv	3	In welchem Verwandtschaftsverhältnis steht Manuela zu Maximilian?	Tochter	Eheleute	5932	0
1	0	42	42	weiblich	HTR	0	text27.csv	4	In welchem Verwandtschaftsverhältnis steht Horst zu Susi?	Vater	Vater	4595	1
1	0	42	42	weiblich	HTR	0	text27.csv	5	Wie viele Kinder haben Maximilian und Susi?	3	3	2125	1
1	0	42	42	weiblich	HTR	0	text27.csv	6	Welche Berufsausbildung zieht Manuela derzeit in Erwägung?	Schneider	Schneiderin	6400	1
1	0	42	42	weiblich	HTR	0	text27.csv	7	Wie heißt die Gaststätte, in der Susi oft aushilft?	Sonnenwirt	?	6167	0
1	0	42	42	weiblich	HTR	0	text27.csv	8	Welchen Beruf strebt Nora an?	Schauspielerin	Schauspielerin	10460	1
1	0	42	42	weiblich	HTR	1	text30.csv	0	Wer will wieder Kontakt zu Hanna aufnehmen?	Jakob	Jacob	7741	1
1	0	42	42	weiblich	HTR	1	text30.csv	1	Wer hat derzeit keine feste Arbeitsstelle?	Paul	Sohn von Marie	6332	0
1	0	42	42	weiblich	HTR	1	text30.csv	2	Wer ist in der Medienbranche tätig?	Nina	Tochter	4501	0
1	0	42	42	weiblich	HTR	1	text30.csv	3	Wie viele Geschwister hat Paul?	2	2	1717	1
1	0	42	42	weiblich	HTR	1	text30.csv	4	In welchem Verwandtschaftsverhältnis steht Hanna zu Paul?	Oma	Enkel	8363	0
1	0	42	42	weiblich	HTR	1	text30.csv	5	In welchem Verwandtschaftsverhältnis steht Nina zu Jakob?	Schwester	Schwester	4438	1
1	0	42	42	weiblich	HTR	1	text30.csv	6	Was erschwert Paul die Arbeitssuche?	Legasthenie	?	10222	0
1	0	42	42	weiblich	HTR	1	text30.csv	7	Warum hat sich Jakob so lange nicht bei Hanna gemeldet?	Angst	Aus Angst	5187	1
1	0	42	42	weiblich	HTR	1	text30.csv	8	Welchen Beruf hat Paul erlernt?	Schreiner	Tischler	7700	0
1	0	42	42	weiblich	HTR	1	text23.csv	0	Wer konnte von den Spekulationsgewinnen in den Urlaub fliegen?	Clarissa	?	4100	0
1	0	42	42	weiblich	HTR	1	text23.csv	1	Wer spekuliert seit vielen Jahren an der Börse?	Heiko	Sohn	4096	0
1	0	42	42	weiblich	HTR	1	text23.csv	2	Wer wohnt zwei Straßen von Rosa entfernt?	Vincent	Bruder	3616	0
1	0	42	42	weiblich	HTR	1	text23.csv	3	In welchem Verwandtschaftsverhältnis steht Clarissa zu Gustav?	Schwester	Schwester	8315	1
1	0	42	42	weiblich	HTR	1	text23.csv	4	In welchem Verwandtschaftsverhältnis steht Frida zu Rosa?	Mutter	Tochter	6765	1
1	0	42	42	weiblich	HTR	1	text23.csv	5	Wie viele Enkel hat Vincent?	3	0	5054	1
1	0	42	42	weiblich	HTR	1	text23.csv	6	Wie alt ist Rosa?	85	80	4046	1
1	0	42	42	weiblich	HTR	1	text23.csv	7	In welcher Stadt lebt Vincent?	Hamburg	Hamburg	5390	1
1	0	42	42	weiblich	HTR	1	text23.csv	8	Wo machte Clarissa Urlaub?	Australien	?	2470	0
1	0	44	20	weiblich	HTR	1	text33.csv	0	Wer kann ein Musikinstrument spielen?	Rene		6392	0
1	0	44	20	weiblich	HTR	1	text33.csv	1	Wer wollte nicht nach Deutschland mitkommen?	Janik		3109	0
1	0	44	20	weiblich	HTR	1	text33.csv	2	Wer versucht häufig, Janik zu kontaktieren?	Sophie	seine Tochter	6636	0
1	0	44	20	weiblich	HTR	1	text33.csv	3	Wie viele Kinder hat Sophie?	3		2911	0
1	0	44	20	weiblich	HTR	1	text33.csv	4	In welchem Verwandtschaftsverhältnis steht Janik zu Rene?	Großvater		3258	0
1	0	44	20	weiblich	HTR	1	text33.csv	5	In welchem Verwandtschaftsverhältnis steht Theo zu Johann?	Vater		2324	0
1	0	44	20	weiblich	HTR	1	text33.csv	6	Auf welche Schule geht Johann?	Realschule	Realschule	7917	1
1	0	44	20	weiblich	HTR	1	text33.csv	7	Welchen Berufswunsch hat Rene?	Pianist		1631	0
1	0	44	20	weiblich	HTR	1	text33.csv	8	Seit wie vielen Jahren ist Thalias Familie in Deutschland?	5		2031	0
1	0	44	20	weiblich	HTR	1	text19.csv	0	Wer arbeitet in einem Projekt zur Wasserversorgung?	Veronika	Veronika	5078	1
1	0	44	20	weiblich	HTR	1	text19.csv	1	Wem gehörte eine Reinigung?	Marianne	Marianne	4792	1
1	0	44	20	weiblich	HTR	1	text19.csv	2	Wer ist Mariannes jüngstes Kind?	Paola	Paola	3722	1
1	0	44	20	weiblich	HTR	1	text19.csv	3	Wie viele Enkelsöhne hat Marianne?	0	keine	4124	1
1	0	44	20	weiblich	HTR	1	text19.csv	4	In welchem Verwandtschaftsverhältnis steht Karla zu Hans?	Schwester		8010	0
1	0	44	20	weiblich	HTR	1	text19.csv	5	Wie viele Söhne hat Marianne?	2	zwei	3112	1
1	0	44	20	weiblich	HTR	1	text19.csv	6	Womit ist Hans gerade beschäftigt?	Hausbau	Hausbau	9059	1
1	0	44	20	weiblich	HTR	1	text19.csv	7	In welchem Land ist Veronika derzeit?	Nigeria	Nigeria	4074	1
1	0	44	20	weiblich	HTR	1	text19.csv	8	Wie viele Stunden Zugfahrt wohnt Marianne von Paola entfernt?	3	zwei	4159	0
1	0	44	20	weiblich	HTR	0	text22.csv	0	Wer ist Förster?	Gerd	Ingas Großvater	7245	0
1	0	44	20	weiblich	HTR	0	text22.csv	1	Wer hat den Großvater trotz seines Hobbies sehr gerne?	Inga	Inga	3412	1
1	0	44	20	weiblich	HTR	0	text22.csv	2	Wer hat es nicht bereut mit der Arbeit aufgehört zu haben?	Sabine	Sabine	4705	1
1	0	44	20	weiblich	HTR	0	text22.csv	3	Wie viele Schwestern hat Kristin?	2	zwei	4164	1
1	0	44	20	weiblich	HTR	0	text22.csv	4	In welchem Verwandtschaftsverhältnis steht Inga zu Joshua?	Schwester	Geschwister	7213	1
1	0	44	20	weiblich	HTR	0	text22.csv	5	In welchem Verwandtschaftsverhältnis steht Gerd zu Sabine?	Vater	Vater Tochter	4937	1
1	0	44	20	weiblich	HTR	0	text22.csv	6	Wohin will Gerd Joshua mitnehmen?	Wald	Wald	3608	1
1	0	44	20	weiblich	HTR	0	text22.csv	7	Welchen Beruf hatte Sabine?	Anwaltsgehilfin	Anwaltsgehilfin	6458	1
1	0	44	20	weiblich	HTR	0	text22.csv	8	Wie viele Jahre hatte Sabine schon aufgehört zu arbeiten, als ihr zweites Kind geboren wurde?	1		6257	0
1	0	44	20	weiblich	HTR	0	text32.csv	0	Wer hatte sich über Philips Bekenntnis nicht gewundert?	Klara	seine Mutter	6650	0
1	0	44	20	weiblich	HTR	0	text32.csv	1	Wer arbeitet in einer Schule?	Melanie	Melanie	3067	1
1	0	44	20	weiblich	HTR	0	text32.csv	2	Wer ist von Beruf Informatiker?	Marius	Phillip	4585	0
1	0	44	20	weiblich	HTR	0	text32.csv	3	In welchem Verhältnis steht Marius zu Philip?	Partner/Lebenspartner/Freund	Beziehung	10253	1
1	0	44	20	weiblich	HTR	0	text32.csv	4	Wie viele Enkelkinder hat Christina?	2	keine	7759	0
1	0	44	20	weiblich	HTR	0	text32.csv	5	In welchem Verwandtschaftsverhältnis steht Melanie zu Erich?	Enkelin	Großvater	17309	1
1	0	44	20	weiblich	HTR	0	text32.csv	6	Was macht Klara nichts aus, wenn es die Dorfgemeinschaft tut?	Getuschel/Tuscheln	Lästern	13452	1
1	0	44	20	weiblich	HTR	0	text32.csv	7	Wie viele Jahre sind Marius und Philip bereits ein Paar?	11	elf	4231	1
1	0	44	20	weiblich	HTR	0	text32.csv	8	Wie viele Monate Elternzeit möchte sich Melanie nehmen?	4	zwei	4187	0
1	0	45	20	weiblich	HTR	1	text27.csv	0	Auf wen ist Björn sehr stolz?	Nora	Seine Schwester Nora	7363	1
1	0	45	20	weiblich	HTR	1	text27.csv	1	Wer ist sich über seinen Berufswunsch noch nicht im Klaren?	Manuela	Kleinste Schwester Manuela	11555	1
1	0	45	20	weiblich	HTR	1	text27.csv	2	Wer war früher skeptisch gegenüber Noras Berufswunsch?	Maximilian	Der Vater Maximilian	7583	1
1	0	45	20	weiblich	HTR	1	text27.csv	3	In welchem Verwandtschaftsverhältnis steht Manuela zu Maximilian?	Tochter	großer Bruder	9428	0
1	0	45	20	weiblich	HTR	1	text27.csv	4	In welchem Verwandtschaftsverhältnis steht Horst zu Susi?	Vater	Tochter	12526	1
1	0	45	20	weiblich	HTR	1	text27.csv	5	Wie viele Kinder haben Maximilian und Susi?	3	3	3628	1
1	0	45	20	weiblich	HTR	1	text27.csv	6	Welche Berufsausbildung zieht Manuela derzeit in Erwägung?	Schneider	Schneiderin	5615	1
1	0	45	20	weiblich	HTR	1	text27.csv	7	Wie heißt die Gaststätte, in der Susi oft aushilft?	Sonnenwirt	Sonnenblick	5180	0
1	0	45	20	weiblich	HTR	1	text27.csv	8	Welchen Beruf strebt Nora an?	Schauspielerin	Darstellerin	8156	1
1	0	45	20	weiblich	HTR	1	text28.csv	0	Wer lebte mit Romy in Stuttgart?	Wolf	Wolf der Vater	6951	1
1	0	45	20	weiblich	HTR	1	text28.csv	1	Wen lernte Wolf vor fünf Jahren kennen?	Rebecca	Rebecca	8970	1
1	0	45	20	weiblich	HTR	1	text28.csv	2	Wer war früher Buchhalter?	Otto	Großvater Otto	6240	1
1	0	45	20	weiblich	HTR	1	text28.csv	3	Wie viele Söhne hat Wolf?	0	Keinen	4365	1
1	0	45	20	weiblich	HTR	1	text28.csv	4	In welchem Verwandtschaftsverhältnis steht Moritz zu Rebecca?	Adoptivsohn	Mutter	7622	1
1	0	45	20	weiblich	HTR	1	text28.csv	5	In welchem Verwandtschaftsverhältnis steht Wolf zu Romy?	Vater	Vater	5784	1
1	0	45	20	weiblich	HTR	1	text28.csv	6	Wie viele Monate war Moritz bei seiner Adoption alt?	6	ein halbes Jahr	5902	1
1	0	45	20	weiblich	HTR	1	text28.csv	7	Vor wie vielen Monaten konnte Romy in das neue Haus einziehen?	2	Vor 2 Monaten	8322	1
1	0	45	20	weiblich	HTR	1	text28.csv	8	In welcher Stadt lebt Wolf jetzt?	Lüneburg	Lüneburg	4175	1
1	0	45	20	weiblich	HTR	0	text34.csv	0	Wer darf nur am Wochenende ausgehen?	Renate	Renate	6801	1
1	0	45	20	weiblich	HTR	0	text34.csv	1	Wer ist von Wilhelms Modelleisenbahn begeistert?	Ulrike	Ulrike	3212	1
1	0	45	20	weiblich	HTR	0	text34.csv	2	Wen fährt Ulrike oft spazieren?	Bea	Schwester Bea	10301	1
1	0	45	20	weiblich	HTR	0	text34.csv	3	Wie viele Enkelkinder hat Wilhelm?	4	4	2449	1
1	0	45	20	weiblich	HTR	0	text34.csv	4	Wie viele Brüder hat Bea?	0	0	7710	1
1	0	45	20	weiblich	HTR	0	text34.csv	5	In welchem Verwandtschaftsverhältnis steht Sylvia zu Wilhelm?	Enkelin	Vater	8514	0
1	0	45	20	weiblich	HTR	0	text34.csv	6	Seit wie vielen Jahren ist Anna alleinerziehend?	6	6	3146	1
1	0	45	20	weiblich	HTR	0	text34.csv	7	In welcher Stadt ist Ulrike immer an Weihnachten?	Braunschweig	Braunschweig	19394	1
1	0	45	20	weiblich	HTR	0	text34.csv	8	Welche Sportart betreibt Renate?	Handball/Volleyball	Handball	4390	1
1	0	45	20	weiblich	HTR	0	text22.csv	0	Wer ist Förster?	Gerd	Gert	4092	1
1	0	45	20	weiblich	HTR	0	text22.csv	1	Wer hat den Großvater trotz seines Hobbies sehr gerne?	Inga	Inga	5691	1
1	0	45	20	weiblich	HTR	0	text22.csv	2	Wer hat es nicht bereut mit der Arbeit aufgehört zu haben?	Sabine	Sabine	3837	1
1	0	45	20	weiblich	HTR	0	text22.csv	3	Wie viele Schwestern hat Kristin?	2	2	7323	1
1	0	45	20	weiblich	HTR	0	text22.csv	4	In welchem Verwandtschaftsverhältnis steht Inga zu Joshua?	Schwester	Bruder	5295	1
1	0	45	20	weiblich	HTR	0	text22.csv	5	In welchem Verwandtschaftsverhältnis steht Gerd zu Sabine?	Vater	Vater	3672	1
1	0	45	20	weiblich	HTR	0	text22.csv	6	Wohin will Gerd Joshua mitnehmen?	Wald	Jagd	12406	0
1	0	45	20	weiblich	HTR	0	text22.csv	7	Welchen Beruf hatte Sabine?	Anwaltsgehilfin	Anwaltsgehilfin	7167	1
1	0	45	20	weiblich	HTR	0	text22.csv	8	Wie viele Jahre hatte Sabine schon aufgehört zu arbeiten, als ihr zweites Kind geboren wurde?	1	4 Monate	9554	0
1	0	46	28	männlich	HTR	1	text28.csv	0	Wer lebte mit Romy in Stuttgart?	Wolf	weiß nicht	14069	0
1	0	46	28	männlich	HTR	1	text28.csv	1	Wen lernte Wolf vor fünf Jahren kennen?	Rebecca	Rebecca	6874	1
1	0	46	28	männlich	HTR	1	text28.csv	2	Wer war früher Buchhalter?	Otto	ralf	12395	0
1	0	46	28	männlich	HTR	1	text28.csv	3	Wie viele Söhne hat Wolf?	0	1	4437	0
1	0	46	28	männlich	HTR	1	text28.csv	4	In welchem Verwandtschaftsverhältnis steht Moritz zu Rebecca?	Adoptivsohn	Sohn	5486	1
1	0	46	28	männlich	HTR	1	text28.csv	5	In welchem Verwandtschaftsverhältnis steht Wolf zu Romy?	Vater	weiß nicht	11076	0
1	0	46	28	männlich	HTR	1	text28.csv	6	Wie viele Monate war Moritz bei seiner Adoption alt?	6	5 Monate	5178	0
1	0	46	28	männlich	HTR	1	text28.csv	7	Vor wie vielen Monaten konnte Romy in das neue Haus einziehen?	2	5 Monaten	6857	0
1	0	46	28	männlich	HTR	1	text28.csv	8	In welcher Stadt lebt Wolf jetzt?	Lüneburg	Stuttgart	5696	0
1	0	46	28	männlich	HTR	1	text26.csv	0	Wer arbeitet gerade an seiner Masterarbeit?	Tim	Timm	6687	1
1	0	46	28	männlich	HTR	1	text26.csv	1	Wer machte im Sommer eine große Österreich-Rundfahrt?	Edwin	Edwin	5266	1
1	0	46	28	männlich	HTR	1	text26.csv	2	Wer kann besonders gut kochen?	Laura	Edwins Tochter	13965	0
1	0	46	28	männlich	HTR	1	text26.csv	3	Wie viele Kinder hat Karin?	1	1	3669	1
1	0	46	28	männlich	HTR	1	text26.csv	4	In welchem Verwandtschaftsverhältnis steht Tim zu Manuel?	Vater	Vater	12949	1
1	0	46	28	männlich	HTR	1	text26.csv	5	In welchem Verwandtschaftsverhältnis steht Doris zu Laura?	Mutter	Mutter	6234	1
1	0	46	28	männlich	HTR	1	text26.csv	6	Mit welchem Fahrzeug machte Edwin die Österreich-Rundfahrt?	Fahrrad	Fahrrad	4756	1
1	0	46	28	männlich	HTR	1	text26.csv	7	Welches Hobby hat Tim?	Schach	Schach spielen	7879	1
1	0	46	28	männlich	HTR	1	text26.csv	8	Aus welcher Stadt kommt Tim ursprünglich?	Innsbruck	Innsbruck	4128	1
1	0	46	28	männlich	HTR	0	text23.csv	0	Wer konnte von den Spekulationsgewinnen in den Urlaub fliegen?	Clarissa	Rosa	5272	0
1	0	46	28	männlich	HTR	0	text23.csv	1	Wer spekuliert seit vielen Jahren an der Börse?	Heiko	Enkel von Rosa	9954	0
1	0	46	28	männlich	HTR	0	text23.csv	2	Wer wohnt zwei Straßen von Rosa entfernt?	Vincent	Vinzent	7582	1
1	0	46	28	männlich	HTR	0	text23.csv	3	In welchem Verwandtschaftsverhältnis steht Clarissa zu Gustav?	Schwester	Nichte	19746	0
1	0	46	28	männlich	HTR	0	text23.csv	4	In welchem Verwandtschaftsverhältnis steht Frida zu Rosa?	Mutter	Tochter	4340	1
1	0	46	28	männlich	HTR	0	text23.csv	5	Wie viele Enkel hat Vincent?	3	weiß nicht	8745	0
1	0	46	28	männlich	HTR	0	text23.csv	6	Wie alt ist Rosa?	85	weiß nicht	12120	0
1	0	46	28	männlich	HTR	0	text23.csv	7	In welcher Stadt lebt Vincent?	Hamburg	Hamburg	3332	1
1	0	46	28	männlich	HTR	0	text23.csv	8	Wo machte Clarissa Urlaub?	Australien	Australien	5260	1
1	0	46	28	männlich	HTR	0	text30.csv	0	Wer will wieder Kontakt zu Hanna aufnehmen?	Jakob	Ihr Sohn	15753	0
1	0	46	28	männlich	HTR	0	text30.csv	1	Wer hat derzeit keine feste Arbeitsstelle?	Paul	Hans	3827	0
1	0	46	28	männlich	HTR	0	text30.csv	2	Wer ist in der Medienbranche tätig?	Nina	Hannas Tochter	13955	0
1	0	46	28	männlich	HTR	0	text30.csv	3	Wie viele Geschwister hat Paul?	2	2	4211	1
1	0	46	28	männlich	HTR	0	text30.csv	4	In welchem Verwandtschaftsverhältnis steht Hanna zu Paul?	Oma	Mutter	4887	0
1	0	46	28	männlich	HTR	0	text30.csv	5	In welchem Verwandtschaftsverhältnis steht Nina zu Jakob?	Schwester	Bruder	16312	1
1	0	46	28	männlich	HTR	0	text30.csv	6	Was erschwert Paul die Arbeitssuche?	Legasthenie	Leghasteniker	12894	1
1	0	46	28	männlich	HTR	0	text30.csv	7	Warum hat sich Jakob so lange nicht bei Hanna gemeldet?	Angst	Angst vor Reaktion	9117	1
1	0	46	28	männlich	HTR	0	text30.csv	8	Welchen Beruf hat Paul erlernt?	Schreiner	Schreiner	8984	1
1	0	48	23	weiblich	HTR	1	text32.csv	0	Wer hatte sich über Philips Bekenntnis nicht gewundert?	Klara	clara	4237	1
1	0	48	23	weiblich	HTR	1	text32.csv	1	Wer arbeitet in einer Schule?	Melanie	melanie	5303	1
1	0	48	23	weiblich	HTR	1	text32.csv	2	Wer ist von Beruf Informatiker?	Marius	der freund von philipp	6128	0
1	0	48	23	weiblich	HTR	1	text32.csv	3	In welchem Verhältnis steht Marius zu Philip?	Partner/Lebenspartner/Freund	vater	8030	0
1	0	48	23	weiblich	HTR	1	text32.csv	4	Wie viele Enkelkinder hat Christina?	2	2	2451	1
1	0	48	23	weiblich	HTR	1	text32.csv	5	In welchem Verwandtschaftsverhältnis steht Melanie zu Erich?	Enkelin	mutter vom freund	13290	0
1	0	48	23	weiblich	HTR	1	text32.csv	6	Was macht Klara nichts aus, wenn es die Dorfgemeinschaft tut?	Getuschel/Tuscheln	dass ihr sohn mit einem mann zusammenlebt	17766	0
1	0	48	23	weiblich	HTR	1	text32.csv	7	Wie viele Jahre sind Marius und Philip bereits ein Paar?	11	5	5162	0
1	0	48	23	weiblich	HTR	1	text32.csv	8	Wie viele Monate Elternzeit möchte sich Melanie nehmen?	4	4	3240	1
1	0	48	23	weiblich	HTR	1	text28.csv	0	Wer lebte mit Romy in Stuttgart?	Wolf	otto	23525	0
1	0	48	23	weiblich	HTR	1	text28.csv	1	Wen lernte Wolf vor fünf Jahren kennen?	Rebecca	die mutter vom schlosser	13117	0
1	0	48	23	weiblich	HTR	1	text28.csv	2	Wer war früher Buchhalter?	Otto	otto	4207	1
1	0	48	23	weiblich	HTR	1	text28.csv	3	Wie viele Söhne hat Wolf?	0	1	4473	0
1	0	48	23	weiblich	HTR	1	text28.csv	4	In welchem Verwandtschaftsverhältnis steht Moritz zu Rebecca?	Adoptivsohn	sohn	4716	1
1	0	48	23	weiblich	HTR	1	text28.csv	5	In welchem Verwandtschaftsverhältnis steht Wolf zu Romy?	Vater	sohn	12237	0
1	0	48	23	weiblich	HTR	1	text28.csv	6	Wie viele Monate war Moritz bei seiner Adoption alt?	6	2	3598	0
1	0	48	23	weiblich	HTR	1	text28.csv	7	Vor wie vielen Monaten konnte Romy in das neue Haus einziehen?	2	2	3289	1
1	0	48	23	weiblich	HTR	1	text28.csv	8	In welcher Stadt lebt Wolf jetzt?	Lüneburg	stuttgart	12550	0
1	0	48	23	weiblich	HTR	0	text26.csv	0	Wer arbeitet gerade an seiner Masterarbeit?	Tim	tim	4054	1
1	0	48	23	weiblich	HTR	0	text26.csv	1	Wer machte im Sommer eine große Österreich-Rundfahrt?	Edwin	edwin	5498	1
1	0	48	23	weiblich	HTR	0	text26.csv	2	Wer kann besonders gut kochen?	Laura	doris	4248	0
1	0	48	23	weiblich	HTR	0	text26.csv	3	Wie viele Kinder hat Karin?	1	1	5002	1
1	0	48	23	weiblich	HTR	0	text26.csv	4	In welchem Verwandtschaftsverhältnis steht Tim zu Manuel?	Vater	vater	4441	1
1	0	48	23	weiblich	HTR	0	text26.csv	5	In welchem Verwandtschaftsverhältnis steht Doris zu Laura?	Mutter	mutter	10136	1
1	0	48	23	weiblich	HTR	0	text26.csv	6	Mit welchem Fahrzeug machte Edwin die Österreich-Rundfahrt?	Fahrrad	fahrrad	14111	1
1	0	48	23	weiblich	HTR	0	text26.csv	7	Welches Hobby hat Tim?	Schach	musik	17276	0
1	0	48	23	weiblich	HTR	0	text26.csv	8	Aus welcher Stadt kommt Tim ursprünglich?	Innsbruck	stuttgart	10968	0
1	0	48	23	weiblich	HTR	0	text22.csv	0	Wer ist Förster?	Gerd	gerd	6056	1
1	0	48	23	weiblich	HTR	0	text22.csv	1	Wer hat den Großvater trotz seines Hobbies sehr gerne?	Inga	inga	2384	1
1	0	48	23	weiblich	HTR	0	text22.csv	2	Wer hat es nicht bereut mit der Arbeit aufgehört zu haben?	Sabine	sabine	4375	1
1	0	48	23	weiblich	HTR	0	text22.csv	3	Wie viele Schwestern hat Kristin?	2	2	3430	1
1	0	48	23	weiblich	HTR	0	text22.csv	4	In welchem Verwandtschaftsverhältnis steht Inga zu Joshua?	Schwester	schwester	5803	1
1	0	48	23	weiblich	HTR	0	text22.csv	5	In welchem Verwandtschaftsverhältnis steht Gerd zu Sabine?	Vater	vater	2314	1
1	0	48	23	weiblich	HTR	0	text22.csv	6	Wohin will Gerd Joshua mitnehmen?	Wald	zur jagd	5070	0
1	0	48	23	weiblich	HTR	0	text22.csv	7	Welchen Beruf hatte Sabine?	Anwaltsgehilfin	krankenschwester	17882	0
1	0	48	23	weiblich	HTR	0	text22.csv	8	Wie viele Jahre hatte Sabine schon aufgehört zu arbeiten, als ihr zweites Kind geboren wurde?	1	1	9042	1
1	0	49	26	männlich	HTR	0	text33.csv	0	Wer kann ein Musikinstrument spielen?	Rene	rene	3934	1
1	0	49	26	männlich	HTR	0	text33.csv	1	Wer wollte nicht nach Deutschland mitkommen?	Janik	yannik	10124	1
1	0	49	26	männlich	HTR	0	text33.csv	2	Wer versucht häufig, Janik zu kontaktieren?	Sophie	sophie	11889	1
1	0	49	26	männlich	HTR	0	text33.csv	3	Wie viele Kinder hat Sophie?	3	3	1844	1
1	0	49	26	männlich	HTR	0	text33.csv	4	In welchem Verwandtschaftsverhältnis steht Janik zu Rene?	Großvater	brüder	5056	0
1	0	49	26	männlich	HTR	0	text33.csv	5	In welchem Verwandtschaftsverhältnis steht Theo zu Johann?	Vater	vater sohn	8368	1
1	0	49	26	männlich	HTR	0	text33.csv	6	Auf welche Schule geht Johann?	Realschule	y	8334	0
1	0	49	26	männlich	HTR	0	text33.csv	7	Welchen Berufswunsch hat Rene?	Pianist	musiker	4119	0
1	0	49	26	männlich	HTR	0	text33.csv	8	Seit wie vielen Jahren ist Thalias Familie in Deutschland?	5	1	8276	0
1	0	49	26	männlich	HTR	0	text26.csv	0	Wer arbeitet gerade an seiner Masterarbeit?	Tim	ehemann	12799	0
1	0	49	26	männlich	HTR	0	text26.csv	1	Wer machte im Sommer eine große Österreich-Rundfahrt?	Edwin	die drei zsm	11891	0
1	0	49	26	männlich	HTR	0	text26.csv	2	Wer kann besonders gut kochen?	Laura	zweite tochter des großvaters	14429	0
1	0	49	26	männlich	HTR	0	text26.csv	3	Wie viele Kinder hat Karin?	1	1	2657	1
1	0	49	26	männlich	HTR	0	text26.csv	4	In welchem Verwandtschaftsverhältnis steht Tim zu Manuel?	Vater	schwager	7444	0
1	0	49	26	männlich	HTR	0	text26.csv	5	In welchem Verwandtschaftsverhältnis steht Doris zu Laura?	Mutter	schwestern	4433	0
1	0	49	26	männlich	HTR	0	text26.csv	6	Mit welchem Fahrzeug machte Edwin die Österreich-Rundfahrt?	Fahrrad	rad	3053	1
1	0	49	26	männlich	HTR	0	text26.csv	7	Welches Hobby hat Tim?	Schach	schach	4314	1
1	0	49	26	männlich	HTR	0	text26.csv	8	Aus welcher Stadt kommt Tim ursprünglich?	Innsbruck	innsbrück	6383	0
1	0	49	26	männlich	HTR	1	text28.csv	0	Wer lebte mit Romy in Stuttgart?	Wolf	otto	6548	0
1	0	49	26	männlich	HTR	1	text28.csv	1	Wen lernte Wolf vor fünf Jahren kennen?	Rebecca	romy	9762	0
1	0	49	26	männlich	HTR	1	text28.csv	2	Wer war früher Buchhalter?	Otto	otto	2561	1
1	0	49	26	männlich	HTR	1	text28.csv	3	Wie viele Söhne hat Wolf?	0	2	1854	0
1	0	49	26	männlich	HTR	1	text28.csv	4	In welchem Verwandtschaftsverhältnis steht Moritz zu Rebecca?	Adoptivsohn	adopotivmutter adoptivsohn	15399	1
1	0	49	26	männlich	HTR	1	text28.csv	5	In welchem Verwandtschaftsverhältnis steht Wolf zu Romy?	Vater	opa enkelin	7286	0
1	0	49	26	männlich	HTR	1	text28.csv	6	Wie viele Monate war Moritz bei seiner Adoption alt?	6	6	5708	1
1	0	49	26	männlich	HTR	1	text28.csv	7	Vor wie vielen Monaten konnte Romy in das neue Haus einziehen?	2	5	5430	0
1	0	49	26	männlich	HTR	1	text28.csv	8	In welcher Stadt lebt Wolf jetzt?	Lüneburg	stuttgart	4282	0
1	0	49	26	männlich	HTR	1	text23.csv	0	Wer konnte von den Spekulationsgewinnen in den Urlaub fliegen?	Clarissa	schwester	9481	0
1	0	49	26	männlich	HTR	1	text23.csv	1	Wer spekuliert seit vielen Jahren an der Börse?	Heiko	bruder	4490	0
1	0	49	26	männlich	HTR	1	text23.csv	2	Wer wohnt zwei Straßen von Rosa entfernt?	Vincent	bruder	4592	0
1	0	49	26	männlich	HTR	1	text23.csv	3	In welchem Verwandtschaftsverhältnis steht Clarissa zu Gustav?	Schwester	geschwister	4901	1
1	0	49	26	männlich	HTR	1	text23.csv	4	In welchem Verwandtschaftsverhältnis steht Frida zu Rosa?	Tochter	eltern kind	5640	1
1	0	49	26	männlich	HTR	1	text23.csv	5	Wie viele Enkel hat Vincent?	0	3	2696	0
1	0	49	26	männlich	HTR	1	text23.csv	6	Wie alt ist Rosa?	85	80	2712	1
1	0	49	26	männlich	HTR	1	text23.csv	7	In welcher Stadt lebt Vincent?	Hamburg	y	4748	0
1	0	49	26	männlich	HTR	1	text23.csv	8	Wo machte Clarissa Urlaub?	Australien	y	2076	0
1	0	5	18	weiblich	HTR	0	text29.csv	0	Wem hat es Familie Schneider zu verdanken, dass sie in Nürnberg lebt?	Adrian	ihrem Grossvater der flüchtete	20662	0
1	0	5	18	weiblich	HTR	0	text29.csv	1	Wer hat schon Vorbereitungen für die Hochzeit getroffen?	Oliver	Tamara	9019	0
1	0	5	18	weiblich	HTR	0	text29.csv	2	Wer darf an der Familienfeier ausnahmsweise lange mitfeiern?	Benedikt	Benjamin	4508	0
1	0	5	18	weiblich	HTR	0	text29.csv	3	In welchem Verwandtschaftsverhältnis steht Adrian zu Lina?	Ehemann	Geschwister	6355	0
1	0	5	18	weiblich	HTR	0	text29.csv	4	In welchem Verwandtschaftsverhältnis steht Benedikt zu Tamara?	Sohn	Geschwister	7469	0
1	0	5	18	weiblich	HTR	0	text29.csv	5	Wie viele Schwestern hat Tamara?	0	keine	3010	1
1	0	5	18	weiblich	HTR	0	text29.csv	6	Woher stammt Adrian?	Sudetenland		6826	0
1	0	5	18	weiblich	HTR	0	text29.csv	7	In welcher Behörde arbeitet Oliver?	Finanzamt	Standesamt	7670	0
1	0	5	18	weiblich	HTR	0	text29.csv	8	Welche Tiere züchtet Adrian in seiner Freizeit?	Forellen	Forellen	4089	1
1	0	5	18	weiblich	HTR	0	text22.csv	0	Wer ist Förster?	Gerd	der Grossvater von Inga	8643	0
1	0	5	18	weiblich	HTR	0	text22.csv	1	Wer hat den Großvater trotz seines Hobbies sehr gerne?	Inga	Inga	6743	1
1	0	5	18	weiblich	HTR	0	text22.csv	2	Wer hat es nicht bereut mit der Arbeit aufgehört zu haben?	Sabine	Sabine	3321	1
1	0	5	18	weiblich	HTR	0	text22.csv	3	Wie viele Schwestern hat Kristin?	2	2	5154	1
1	0	5	18	weiblich	HTR	0	text22.csv	4	In welchem Verwandtschaftsverhältnis steht Inga zu Joshua?	Schwester	Geschwister	3694	1
1	0	5	18	weiblich	HTR	0	text22.csv	5	In welchem Verwandtschaftsverhältnis steht Gerd zu Sabine?	Vater	Gerd ist der Vater von Sabine	11965	1
1	0	5	18	weiblich	HTR	0	text22.csv	6	Wohin will Gerd Joshua mitnehmen?	Wald	in den Wald	3792	1
1	0	5	18	weiblich	HTR	0	text22.csv	7	Welchen Beruf hatte Sabine?	Anwaltsgehilfin	Helferin in einer Anwaltskanzlei	18697	1
1	0	5	18	weiblich	HTR	0	text22.csv	8	Wie viele Jahre hatte Sabine schon aufgehört zu arbeiten, als ihr zweites Kind geboren wurde?	1	2	5610	0
1	0	5	18	weiblich	HTR	1	text19.csv	0	Wer arbeitet in einem Projekt zur Wasserversorgung?	Veronika	Nigeria	4395	0
1	0	5	18	weiblich	HTR	1	text19.csv	1	Wem gehörte eine Reinigung?	Marianne	Marianne	5147	1
1	0	5	18	weiblich	HTR	1	text19.csv	2	Wer ist Mariannes jüngstes Kind?	Paola	Veronikas Schwester	12642	0
1	0	5	18	weiblich	HTR	1	text19.csv	3	Wie viele Enkelsöhne hat Marianne?	0	1	2338	0
1	0	5	18	weiblich	HTR	1	text19.csv	4	In welchem Verwandtschaftsverhältnis steht Karla zu Hans?	Schwester	Geschwister	6388	1
1	0	5	18	weiblich	HTR	1	text19.csv	5	Wie viele Söhne hat Marianne?	2	2	1783	1
1	0	5	18	weiblich	HTR	1	text19.csv	6	Womit ist Hans gerade beschäftigt?	Hausbau	Hausbau	3254	1
1	0	5	18	weiblich	HTR	1	text19.csv	7	In welchem Land ist Veronika derzeit?	Nigeria	Nigeria	2956	1
1	0	5	18	weiblich	HTR	1	text19.csv	8	Wie viele Stunden Zugfahrt wohnt Marianne von Paola entfernt?	3	3	1694	1
1	0	5	18	weiblich	HTR	1	text26.csv	0	Wer arbeitet gerade an seiner Masterarbeit?	Tim	Tim	17894	1
1	0	5	18	weiblich	HTR	1	text26.csv	1	Wer machte im Sommer eine große Österreich-Rundfahrt?	Edwin	der Grossvater Tims Frau	17327	0
1	0	5	18	weiblich	HTR	1	text26.csv	2	Wer kann besonders gut kochen?	Laura	Tims Frau	5481	0
1	0	5	18	weiblich	HTR	1	text26.csv	3	Wie viele Kinder hat Karin?	1	1	2774	1
1	0	5	18	weiblich	HTR	1	text26.csv	4	In welchem Verwandtschaftsverhältnis steht Tim zu Manuel?	Vater	Vater und Sohn	9808	1
1	0	5	18	weiblich	HTR	1	text26.csv	5	In welchem Verwandtschaftsverhältnis steht Doris zu Laura?	Mutter	Mutter von Laura	10439	1
1	0	5	18	weiblich	HTR	1	text26.csv	6	Mit welchem Fahrzeug machte Edwin die Österreich-Rundfahrt?	Fahrrad	Fahrrad	4634	1
1	0	5	18	weiblich	HTR	1	text26.csv	7	Welches Hobby hat Tim?	Schach	Schachspielen	4625	1
1	0	5	18	weiblich	HTR	1	text26.csv	8	Aus welcher Stadt kommt Tim ursprünglich?	Innsbruck	Innsbruck	4320	1
1	0	6	20	weiblich	HTR	0	text30.csv	0	Wer will wieder Kontakt zu Hanna aufnehmen?	Jakob	Jacob	4441	1
1	0	6	20	weiblich	HTR	0	text30.csv	1	Wer hat derzeit keine feste Arbeitsstelle?	Paul	Paul	2528	1
1	0	6	20	weiblich	HTR	0	text30.csv	2	Wer ist in der Medienbranche tätig?	Nina	Marie	7870	0
1	0	6	20	weiblich	HTR	0	text30.csv	3	Wie viele Geschwister hat Paul?	2	2	1511	1
1	0	6	20	weiblich	HTR	0	text30.csv	4	In welchem Verwandtschaftsverhältnis steht Hanna zu Paul?	Oma	Oma	4274	1
1	0	6	20	weiblich	HTR	0	text30.csv	5	In welchem Verwandtschaftsverhältnis steht Nina zu Jakob?	Schwester	Schwester	6341	1
1	0	6	20	weiblich	HTR	0	text30.csv	6	Was erschwert Paul die Arbeitssuche?	Legasthenie	Legasthenie	5851	1
1	0	6	20	weiblich	HTR	0	text30.csv	7	Warum hat sich Jakob so lange nicht bei Hanna gemeldet?	Angst	ausgewandert	7672	0
1	0	6	20	weiblich	HTR	0	text30.csv	8	Welchen Beruf hat Paul erlernt?	Schreiner	Schreiner	5086	1
1	0	6	20	weiblich	HTR	0	text28.csv	0	Wer lebte mit Romy in Stuttgart?	Wolf	Wolf	3683	1
1	0	6	20	weiblich	HTR	0	text28.csv	1	Wen lernte Wolf vor fünf Jahren kennen?	Rebecca	Rebecca	4619	1
1	0	6	20	weiblich	HTR	0	text28.csv	2	Wer war früher Buchhalter?	Otto	Otto	2124	1
1	0	6	20	weiblich	HTR	0	text28.csv	3	Wie viele Söhne hat Wolf?	0	keine	3354	1
1	0	6	20	weiblich	HTR	0	text28.csv	4	In welchem Verwandtschaftsverhältnis steht Moritz zu Rebecca?	Adoptivsohn	ihr Sohn	8470	1
1	0	6	20	weiblich	HTR	0	text28.csv	5	In welchem Verwandtschaftsverhältnis steht Wolf zu Romy?	Vater	seine Tochter	4988	1
1	0	6	20	weiblich	HTR	0	text28.csv	6	Wie viele Monate war Moritz bei seiner Adoption alt?	6	3	3863	0
1	0	6	20	weiblich	HTR	0	text28.csv	7	Vor wie vielen Monaten konnte Romy in das neue Haus einziehen?	2	2	2750	1
1	0	6	20	weiblich	HTR	0	text28.csv	8	In welcher Stadt lebt Wolf jetzt?	Lüneburg	Lüneburg	3088	1
1	0	6	20	weiblich	HTR	1	text27.csv	0	Auf wen ist Björn sehr stolz?	Nora	Nora	2179	1
1	0	6	20	weiblich	HTR	1	text27.csv	1	Wer ist sich über seinen Berufswunsch noch nicht im Klaren?	Manuela	Manuela	3398	1
1	0	6	20	weiblich	HTR	1	text27.csv	2	Wer war früher skeptisch gegenüber Noras Berufswunsch?	Maximilian	Max	9030	0
1	0	6	20	weiblich	HTR	1	text27.csv	3	In welchem Verwandtschaftsverhältnis steht Manuela zu Maximilian?	Tochter	seine Tochter	5192	1
1	0	6	20	weiblich	HTR	1	text27.csv	4	In welchem Verwandtschaftsverhältnis steht Horst zu Susi?	Vater	Ihr Vater	3229	1
1	0	6	20	weiblich	HTR	1	text27.csv	5	Wie viele Kinder haben Maximilian und Susi?	3	3	3230	1
1	0	6	20	weiblich	HTR	1	text27.csv	6	Welche Berufsausbildung zieht Manuela derzeit in Erwägung?	Schneider	Schneiderin	4564	1
1	0	6	20	weiblich	HTR	1	text27.csv	7	Wie heißt die Gaststätte, in der Susi oft aushilft?	Sonnenwirt	Sonnenhof	3741	0
1	0	6	20	weiblich	HTR	1	text27.csv	8	Welchen Beruf strebt Nora an?	Schauspielerin	Schauspielerin	4423	1
1	0	6	20	weiblich	HTR	1	text19.csv	0	Wer arbeitet in einem Projekt zur Wasserversorgung?	Veronika	Veronica	12133	1
1	0	6	20	weiblich	HTR	1	text19.csv	1	Wem gehörte eine Reinigung?	Marianne	Marianne	3848	1
1	0	6	20	weiblich	HTR	1	text19.csv	2	Wer ist Mariannes jüngstes Kind?	Paola	Veronica	3534	0
1	0	6	20	weiblich	HTR	1	text19.csv	3	Wie viele Enkelsöhne hat Marianne?	0	keine	3111	1
1	0	6	20	weiblich	HTR	1	text19.csv	4	In welchem Verwandtschaftsverhältnis steht Karla zu Hans?	Schwester	seine Oma	11580	0
1	0	6	20	weiblich	HTR	1	text19.csv	5	Wie viele Söhne hat Marianne?	2	2	3253	1
1	0	6	20	weiblich	HTR	1	text19.csv	6	Womit ist Hans gerade beschäftigt?	Hausbau	Hausbau	2623	1
1	0	6	20	weiblich	HTR	1	text19.csv	7	In welchem Land ist Veronika derzeit?	Nigeria	Nigeria	2517	1
1	0	6	20	weiblich	HTR	1	text19.csv	8	Wie viele Stunden Zugfahrt wohnt Marianne von Paola entfernt?	3	3	2126	1
1	0	7	62	männlich	HTR	1	text27.csv	0	Auf wen ist Björn sehr stolz?	Nora	Schwester	7233	0
1	0	7	62	männlich	HTR	1	text27.csv	1	Wer ist sich über seinen Berufswunsch noch nicht im Klaren?	Manuela	susi	7059	0
1	0	7	62	männlich	HTR	1	text27.csv	2	Wer war früher skeptisch gegenüber Noras Berufswunsch?	Maximilian	Vater	8872	0
1	0	7	62	männlich	HTR	1	text27.csv	3	In welchem Verwandtschaftsverhältnis steht Manuela zu Maximilian?	Tochter	Frau	7786	0
1	0	7	62	männlich	HTR	1	text27.csv	4	In welchem Verwandtschaftsverhältnis steht Horst zu Susi?	Vater	Vater	7168	1
1	0	7	62	männlich	HTR	1	text27.csv	5	Wie viele Kinder haben Maximilian und Susi?	3	3	4472	1
1	0	7	62	männlich	HTR	1	text27.csv	6	Welche Berufsausbildung zieht Manuela derzeit in Erwägung?	Schneider	Schreiben	14241	0
1	0	7	62	männlich	HTR	1	text27.csv	7	Wie heißt die Gaststätte, in der Susi oft aushilft?	Sonnenwirt	Sonnenwind	8069	0
1	0	7	62	männlich	HTR	1	text27.csv	8	Welchen Beruf strebt Nora an?	Schauspielerin	Schreiben	23807	0
1	0	7	62	männlich	HTR	1	text34.csv	0	Wer darf nur am Wochenende ausgehen?	Renate	ulrike	8072	0
1	0	7	62	männlich	HTR	1	text34.csv	1	Wer ist von Wilhelms Modelleisenbahn begeistert?	Ulrike	anna	4255	0
1	0	7	62	männlich	HTR	1	text34.csv	2	Wen fährt Ulrike oft spazieren?	Bea	bea	5598	1
1	0	7	62	männlich	HTR	1	text34.csv	3	Wie viele Enkelkinder hat Wilhelm?	4	4	5195	1
1	0	7	62	männlich	HTR	1	text34.csv	4	Wie viele Brüder hat Bea?	0	2	5074	0
1	0	7	62	männlich	HTR	1	text34.csv	5	In welchem Verwandtschaftsverhältnis steht Sylvia zu Wilhelm?	Enkelin	Frau	4635	0
1	0	7	62	männlich	HTR	1	text34.csv	6	Seit wie vielen Jahren ist Anna alleinerziehend?	6	6	3732	1
1	0	7	62	männlich	HTR	1	text34.csv	7	In welcher Stadt ist Ulrike immer an Weihnachten?	Braunschweig	Braunschweig	6733	1
1	0	7	62	männlich	HTR	1	text34.csv	8	Welche Sportart betreibt Renate?	Handball/Volleyball	Tanzen	13225	0
1	0	7	62	männlich	HTR	0	text19.csv	0	Wer arbeitet in einem Projekt zur Wasserversorgung?	Veronika	regina	5773	0
1	0	7	62	männlich	HTR	0	text19.csv	1	Wem gehörte eine Reinigung?	Marianne	xx	6088	0
1	0	7	62	männlich	HTR	0	text19.csv	2	Wer ist Mariannes jüngstes Kind?	Paola	xx	2609	0
1	0	7	62	männlich	HTR	0	text19.csv	3	Wie viele Enkelsöhne hat Marianne?	0	2	2448	0
1	0	7	62	männlich	HTR	0	text19.csv	4	In welchem Verwandtschaftsverhältnis steht Karla zu Hans?	Schwester	Schwester	11393	1
1	0	7	62	männlich	HTR	0	text19.csv	5	Wie viele Söhne hat Marianne?	2	2	2208	1
1	0	7	62	männlich	HTR	0	text19.csv	6	Womit ist Hans gerade beschäftigt?	Hausbau	Hausbau	4775	1
1	0	7	62	männlich	HTR	0	text19.csv	7	In welchem Land ist Veronika derzeit?	Nigeria	Nigeria	5601	1
1	0	7	62	männlich	HTR	0	text19.csv	8	Wie viele Stunden Zugfahrt wohnt Marianne von Paola entfernt?	3	3	3630	1
1	0	7	62	männlich	HTR	0	text22.csv	0	Wer ist Förster?	Gerd	gerd	6945	1
1	0	7	62	männlich	HTR	0	text22.csv	1	Wer hat den Großvater trotz seines Hobbies sehr gerne?	Inga	inga	7409	1
1	0	7	62	männlich	HTR	0	text22.csv	2	Wer hat es nicht bereut mit der Arbeit aufgehört zu haben?	Sabine		6415	0
1	0	7	62	männlich	HTR	0	text22.csv	3	Wie viele Schwestern hat Kristin?	2	1	2692	0
1	0	7	62	männlich	HTR	0	text22.csv	4	In welchem Verwandtschaftsverhältnis steht Inga zu Joshua?	Schwester	Schwester	7677	1
1	0	7	62	männlich	HTR	0	text22.csv	5	In welchem Verwandtschaftsverhältnis steht Gerd zu Sabine?	Vater	Opa	6000	0
1	0	7	62	männlich	HTR	0	text22.csv	6	Wohin will Gerd Joshua mitnehmen?	Wald	Wald	3897	1
1	0	7	62	männlich	HTR	0	text22.csv	7	Welchen Beruf hatte Sabine?	Anwaltsgehilfin	Anwaltsgehilfin	13166	1
1	0	7	62	männlich	HTR	0	text22.csv	8	Wie viele Jahre hatte Sabine schon aufgehört zu arbeiten, als ihr zweites Kind geboren wurde?	1	1	4780	0
1	0	8	21	weiblich	HTR	1	text30.csv	0	Wer will wieder Kontakt zu Hanna aufnehmen?	Jakob	der Sohn im Ausland	17642	0
1	0	8	21	weiblich	HTR	1	text30.csv	1	Wer hat derzeit keine feste Arbeitsstelle?	Paul	die 20jährige Hauptperson	35603	0
1	0	8	21	weiblich	HTR	1	text30.csv	2	Wer ist in der Medienbranche tätig?	Nina		4482	0
1	0	8	21	weiblich	HTR	1	text30.csv	3	Wie viele Geschwister hat Paul?	2	2	2996	1
1	0	8	21	weiblich	HTR	1	text30.csv	4	In welchem Verwandtschaftsverhältnis steht Hanna zu Paul?	Oma	Mutter Kind	6173	0
1	0	8	21	weiblich	HTR	1	text30.csv	5	In welchem Verwandtschaftsverhältnis steht Nina zu Jakob?	Schwester		5516	0
1	0	8	21	weiblich	HTR	1	text30.csv	6	Was erschwert Paul die Arbeitssuche?	Legasthenie	seine Legastenie	8854	1
1	0	8	21	weiblich	HTR	1	text30.csv	7	Warum hat sich Jakob so lange nicht bei Hanna gemeldet?	Angst	aus Angst vor ihrer Reaktion	11949	1
1	0	8	21	weiblich	HTR	1	text30.csv	8	Welchen Beruf hat Paul erlernt?	Schreiner	Schreiner	6010	1
1	0	8	21	weiblich	HTR	1	text27.csv	0	Auf wen ist Björn sehr stolz?	Nora	aus seine Schauspieler Schwester Nora	22995	1
1	0	8	21	weiblich	HTR	1	text27.csv	1	Wer ist sich über seinen Berufswunsch noch nicht im Klaren?	Manuela	Manuela die kleinere Schwester von Björn und nora	28151	1
1	0	8	21	weiblich	HTR	1	text27.csv	2	Wer war früher skeptisch gegenüber Noras Berufswunsch?	Maximilian	ihr Vater	4488	0
1	0	8	21	weiblich	HTR	1	text27.csv	3	In welchem Verwandtschaftsverhältnis steht Manuela zu Maximilian?	Tochter	Vater Tochter	7564	1
1	0	8	21	weiblich	HTR	1	text27.csv	4	In welchem Verwandtschaftsverhältnis steht Horst zu Susi?	Vater	Großvater Enkelin	14966	0
1	0	8	21	weiblich	HTR	1	text27.csv	5	Wie viele Kinder haben Maximilian und Susi?	3	3	4148	1
1	0	8	21	weiblich	HTR	1	text27.csv	6	Welche Berufsausbildung zieht Manuela derzeit in Erwägung?	Schneider	Schneiderin	7984	1
1	0	8	21	weiblich	HTR	1	text27.csv	7	Wie heißt die Gaststätte, in der Susi oft aushilft?	Sonnenwirt	Sonnenblume	5514	0
1	0	8	21	weiblich	HTR	1	text27.csv	8	Welchen Beruf strebt Nora an?	Schauspielerin	Schauspielerin	7936	1
1	0	8	21	weiblich	HTR	0	text29.csv	0	Wem hat es Familie Schneider zu verdanken, dass sie in Nürnberg lebt?	Adrian		5644	0
1	0	8	21	weiblich	HTR	0	text29.csv	1	Wer hat schon Vorbereitungen für die Hochzeit getroffen?	Oliver	der Ehemann	9394	0
1	0	8	21	weiblich	HTR	0	text29.csv	2	Wer darf an der Familienfeier ausnahmsweise lange mitfeiern?	Benedikt	der Sohn	5027	0
1	0	8	21	weiblich	HTR	0	text29.csv	3	In welchem Verwandtschaftsverhältnis steht Adrian zu Lina?	Ehemann		4719	0
1	0	8	21	weiblich	HTR	0	text29.csv	4	In welchem Verwandtschaftsverhältnis steht Benedikt zu Tamara?	Sohn		2821	0
1	0	8	21	weiblich	HTR	0	text29.csv	5	Wie viele Schwestern hat Tamara?	0	keine	8562	1
1	0	8	21	weiblich	HTR	0	text29.csv	6	Woher stammt Adrian?	Sudetenland	Nürnberg	5926	0
1	0	8	21	weiblich	HTR	0	text29.csv	7	In welcher Behörde arbeitet Oliver?	Finanzamt	Finanzamt	7682	1
1	0	8	21	weiblich	HTR	0	text29.csv	8	Welche Tiere züchtet Adrian in seiner Freizeit?	Forellen	Hühner	8772	0
1	0	8	21	weiblich	HTR	0	text23.csv	0	Wer konnte von den Spekulationsgewinnen in den Urlaub fliegen?	Clarissa	Clarissa	6882	1
1	0	8	21	weiblich	HTR	0	text23.csv	1	Wer spekuliert seit vielen Jahren an der Börse?	Heiko	der Sohn	19064	0
1	0	8	21	weiblich	HTR	0	text23.csv	2	Wer wohnt zwei Straßen von Rosa entfernt?	Vincent	ihr Zwilling	6392	0
1	0	8	21	weiblich	HTR	0	text23.csv	3	In welchem Verwandtschaftsverhältnis steht Clarissa zu Gustav?	Schwester	Vater Tochter	12323	0
1	0	8	21	weiblich	HTR	0	text23.csv	4	In welchem Verwandtschaftsverhältnis steht Frida zu Rosa?	Mutter	Geschwister	4105	0
1	0	8	21	weiblich	HTR	0	text23.csv	5	Wie viele Enkel hat Vincent?	3	2	5262	0
1	0	8	21	weiblich	HTR	0	text23.csv	6	Wie alt ist Rosa?	85		2467	0
1	0	8	21	weiblich	HTR	0	text23.csv	7	In welcher Stadt lebt Vincent?	Hamburg		3656	0
1	0	8	21	weiblich	HTR	0	text23.csv	8	Wo machte Clarissa Urlaub?	Australien		7479	0
2	0	1b	19	weiblich	HTR	0	text30.csv	0	Wer will wieder Kontakt zu Marie aufnehmen?	Jakob	Sohn Jakob	8057	1
2	0	1b	19	weiblich	HTR	0	text30.csv	1	Wer hat derzeit keine feste Arbeitsstelle?	Paul	Maries 21 jähriger Sohn der nicht Jakob heißt	14752	0
2	0	1b	19	weiblich	HTR	0	text30.csv	2	Wer ist in der Medienbranche tätig?	Nina	Tochter von Marie	9281	0
2	0	1b	19	weiblich	HTR	0	text30.csv	3	Wie viele Geschwister hat Paul?	2	2	3860	1
2	0	1b	19	weiblich	HTR	0	text30.csv	4	In welchem Verwandtschaftsverhältnis steht Hanna zu Paul?	Oma	Oma	3079	1
2	0	1b	19	weiblich	HTR	0	text30.csv	5	In welchem Verwandtschaftsverhältnis steht Nina zu Jakob?	Schwester	Mutter	5855	0
2	0	1b	19	weiblich	HTR	0	text30.csv	6	Was erschwert Paul die Arbeitssuche?	Legasthenie	Legasthenie	5961	1
2	0	1b	19	weiblich	HTR	0	text30.csv	7	Warum hat sich Jakob so lange nicht bei Marie gemeldet?	Angst	weil er nach Alabama ausgewandert ist und eine Baumwollplantage betreibt	16157	0
2	0	1b	19	weiblich	HTR	0	text30.csv	8	Welchen Beruf hat Paul erlernt?	Schreiner	Schreiner	4058	1
2	0	1b	19	weiblich	HTR	0	text25.csv	0	Wer musste in eine neue Klasse?	Amelie	Amelie	3187	1
2	0	1b	19	weiblich	HTR	0	text25.csv	1	Wer freute sich über Amelies Mithilfe?	Matilda	Oma	3849	0
2	0	1b	19	weiblich	HTR	0	text25.csv	2	Wer hatte sich anfangs oft über das Training beschwert?	Tara	Tara	3941	1
2	0	1b	19	weiblich	HTR	0	text25.csv	3	In welchem Verwandtschaftsverhältnis steht Martin zu Tara?	Vater	Vater	6352	1
2	0	1b	19	weiblich	HTR	0	text25.csv	4	In welchem Verwandtschaftsverhältnis steht Eva zu Martin?	Ehefrau	Frau	3646	1
2	0	1b	19	weiblich	HTR	0	text25.csv	5	Wie viele Enkel hat Matilda?	2	2	4073	1
2	0	1b	19	weiblich	HTR	0	text25.csv	6	In welchem Land lebt Tara derzeit?	Spanien	SPanien	3070	1
2	0	1b	19	weiblich	HTR	0	text25.csv	7	Welche Haustiere besitzt Eva?	Hunde	2 Hunde	5548	1
2	0	1b	19	weiblich	HTR	0	text25.csv	8	Was betreibt Martin in Spanien?	Jugendherberge	Jugendherberge	5338	1
2	0	1b	19	weiblich	HTR	1	text19.csv	0	Wer arbeitet in einem Projekt zur Wasserversorgung?	Veronika	Veronika	4155	1
2	0	1b	19	weiblich	HTR	1	text19.csv	1	Wem gehörte eine Reinigung?	Marianne	Marianne	3101	1
2	0	1b	19	weiblich	HTR	1	text19.csv	2	Wer ist Mariannes jüngstes Kind?	Paola	Veronika	6635	0
2	0	1b	19	weiblich	HTR	1	text19.csv	3	Wie viele Enkelsöhne hat Marianne?	0	1	9844	0
2	0	1b	19	weiblich	HTR	1	text19.csv	4	In welchem Verwandtschaftsverhältnis steht Karla zu Hans?	Schwester	Oma	4950	0
2	0	1b	19	weiblich	HTR	1	text19.csv	5	Wie viele Söhne hat Marianne?	2	2	3841	1
2	0	1b	19	weiblich	HTR	1	text19.csv	6	Womit ist Hans gerade beschäftigt?	Hausbau	Hausbau	5931	1
2	0	1b	19	weiblich	HTR	1	text19.csv	7	In welchem Land ist Veronika derzeit?	Nigeria	Nigeria	2980	1
2	0	1b	19	weiblich	HTR	1	text19.csv	8	Wie viele Stunden Zugfahrt wohnt Marianne von Paola entfernt?	3	3	2686	1
2	0	1b	19	weiblich	HTR	1	text33.csv	0	Wer kann ein Musikinstrument spielen?	Rene	Sohn von SOphie	10624	0
2	0	1b	19	weiblich	HTR	1	text33.csv	1	Wer wollte nicht nach Deutschland mitkommen?	Janik	Yannick	5946	1
2	0	1b	19	weiblich	HTR	1	text33.csv	2	Wer versucht häufig, Janik zu kontaktieren?	Sophie	Sophie	5799	1
2	0	1b	19	weiblich	HTR	1	text33.csv	3	Wie viele Kinder hat Sophie?	3	3	1524	1
2	0	1b	19	weiblich	HTR	1	text33.csv	4	In welchem Verwandtschaftsverhältnis steht Janik zu Rene?	Großvater	Opa	6102	1
2	0	1b	19	weiblich	HTR	1	text33.csv	5	In welchem Verwandtschaftsverhältnis steht Theo zu Johann?	Vater	Vater	4683	1
2	0	1b	19	weiblich	HTR	1	text33.csv	6	Auf welche Schule geht Johann?	Realschule	Sportschule oder Realschule	12077	1
2	0	1b	19	weiblich	HTR	1	text33.csv	7	Welchen Berufswunsch hat Rene?	Pianist	Pianist	3813	1
2	0	1b	19	weiblich	HTR	1	text33.csv	8	Seit wie vielen Jahren ist Thalias Familie in Deutschland?	5	3	3465	0
2	0	10b	21	weiblich	HTR	1	text34.csv	0	Wer darf nur am Wochenende ausgehen?	Renate	Renate	5449	1
2	0	10b	21	weiblich	HTR	1	text34.csv	1	Wer ist von Wilhelms Modelleisenbahn begeistert?	Ulrike	Ulrike	5216	1
2	0	10b	21	weiblich	HTR	1	text34.csv	2	Wen fährt Ulrike oft spazieren?	Bea	Bea	2835	1
2	0	10b	21	weiblich	HTR	1	text34.csv	3	Wie viele Enkelkinder hat Wilhelm?	4	vier	3853	1
2	0	10b	21	weiblich	HTR	1	text34.csv	4	Wie viele Brüder hat Bea?	0	null	4572	1
2	0	10b	21	weiblich	HTR	1	text34.csv	5	In welchem Verwandtschaftsverhältnis steht Sylvia zu Wilhelm?	Enkelin	Enkeltochter	7026	1
2	0	10b	21	weiblich	HTR	1	text34.csv	6	Seit wie vielen Jahren ist Anna alleinerziehend?	6	acht	7662	0
2	0	10b	21	weiblich	HTR	1	text34.csv	7	In welcher Stadt ist Ulrike immer an Weihnachten?	Braunschweig	Braunschweig	5619	1
2	0	10b	21	weiblich	HTR	1	text34.csv	8	Welche Sportart betreibt Renate?	Handball/Volleyball	Volleyball	6796	1
2	0	10b	21	weiblich	HTR	1	text24.csv	0	Wer wirkt derzeit ausgelassener?	Till	Till	7312	1
2	0	10b	21	weiblich	HTR	1	text24.csv	1	Wer wurde von Simon vor der Haustür erwartet?	Maria	Maria	3552	1
2	0	10b	21	weiblich	HTR	1	text24.csv	2	Für wen machte Gina oft Pizza?	Andrea	ältere Schwester von Maria	27704	0
2	0	10b	21	weiblich	HTR	1	text24.csv	3	In welchem Verwandtschaftsverhältnis steht Maria zu Luisa?	Tochter	Tochter von Luisa	8672	1
2	0	10b	21	weiblich	HTR	1	text24.csv	4	Wie viele Kinder hat Luisa?	3	drei	3075	1
2	0	10b	21	weiblich	HTR	1	text24.csv	5	In welchem Verwandtschaftsverhältnis steht Till zu Gina?	Enkel	Enkelsohn	10922	1
2	0	10b	21	weiblich	HTR	1	text24.csv	6	Aus welchem Land stammt Gina?	Italien	Italien	2987	1
2	0	10b	21	weiblich	HTR	1	text24.csv	7	Welchen Sport betreibt Till?	Judo	Fußball	7204	0
2	0	10b	21	weiblich	HTR	1	text24.csv	8	In der Nähe welcher Stadt lebt die Familie?	Hannover	Hannover	3546	1
2	0	10b	21	weiblich	HTR	0	text19.csv	0	Wer arbeitet in einem Projekt zur Wasserversorgung?	Veronika	Veronika	7078	1
2	0	10b	21	weiblich	HTR	0	text19.csv	1	Wem gehörte eine Reinigung?	Marianne	Marianne	3499	1
2	0	10b	21	weiblich	HTR	0	text19.csv	2	Wer ist Mariannes jüngstes Kind?	Paola	Paola	4058	1
2	0	10b	21	weiblich	HTR	0	text19.csv	3	Wie viele Enkelsöhne hat Marianne?	0	einen	3711	0
2	0	10b	21	weiblich	HTR	0	text19.csv	4	In welchem Verwandtschaftsverhältnis steht Karla zu Hans?	Schwester	Nichte	26103	0
2	0	10b	21	weiblich	HTR	0	text19.csv	5	Wie viele Söhne hat Marianne?	2	zwei	3163	1
2	0	10b	21	weiblich	HTR	0	text19.csv	6	Womit ist Hans gerade beschäftigt?	Hausbau	Hausbau	3726	1
2	0	10b	21	weiblich	HTR	0	text19.csv	7	In welchem Land ist Veronika derzeit?	Nigeria	Nigeria	4797	1
2	0	10b	21	weiblich	HTR	0	text19.csv	8	Wie viele Stunden Zugfahrt wohnt Marianne von Paola entfernt?	3	drei	2962	1
2	0	10b	21	weiblich	HTR	0	text23.csv	0	Wer konnte von den Spekulationsgewinnen in den Urlaub fliegen?	Clarissa	Clarissa	7183	1
2	0	10b	21	weiblich	HTR	0	text23.csv	1	Wer spekuliert seit vielen Jahren an der Börse?	Heiko	Clarissas Sohn	7108	0
2	0	10b	21	weiblich	HTR	0	text23.csv	2	Wer wohnt zwei Straßen von Rosa entfernt?	Vincent	ihr Zwillingsbruder	7478	0
2	0	10b	21	weiblich	HTR	0	text23.csv	3	In welchem Verwandtschaftsverhältnis steht Clarissa zu Gustav?	Schwester	Nichte	19617	0
2	0	10b	21	weiblich	HTR	0	text23.csv	4	In welchem Verwandtschaftsverhältnis steht Frida zu Rosa?	Tochter	Tochter	5933	1
2	0	10b	21	weiblich	HTR	0	text23.csv	5	Wie viele Enkel hat Vincent?	0	drei	22009	0
2	0	10b	21	weiblich	HTR	0	text23.csv	6	Wie alt ist Rosa?	85	80	3945	1
2	0	10b	21	weiblich	HTR	0	text23.csv	7	In welcher Stadt lebt Vincent?	Hamburg	Hamburg	11010	1
2	0	10b	21	weiblich	HTR	0	text23.csv	8	Wo machte Clarissa Urlaub?	Australien	Australien	5362	1
2	0	11b	21	weiblich	HTR	1	text28.csv	0	Wer lebte mit Romy in Stuttgart?	Wolf	Wilhelm	9265	1
2	0	11b	21	weiblich	HTR	1	text28.csv	1	Wen lernte Wolf vor fünf Jahren kennen?	Rebecca	Renate	8659	0
2	0	11b	21	weiblich	HTR	1	text28.csv	2	Wer war früher Buchhalter?	Otto	Opa	6492	0
2	0	11b	21	weiblich	HTR	1	text28.csv	3	Wie viele Söhne hat Wolf?	0	keine	4398	1
2	0	11b	21	weiblich	HTR	1	text28.csv	4	In welchem Verwandtschaftsverhältnis steht Moritz zu Rebecca?	Adoptivsohn	Sohn	6351	1
2	0	11b	21	weiblich	HTR	1	text28.csv	5	In welchem Verwandtschaftsverhältnis steht Wolf zu Romy?	Vater	Opa	6557	0
2	0	11b	21	weiblich	HTR	1	text28.csv	6	Wie viele Monate war Moritz bei seiner Adoption alt?	6	zwei	9004	0
2	0	11b	21	weiblich	HTR	1	text28.csv	7	Vor wie vielen Monaten konnte Romy in das neue Haus einziehen?	2	zwei	5514	1
2	0	11b	21	weiblich	HTR	1	text28.csv	8	In welcher Stadt lebt Wolf jetzt?	Lüneburg	Lüneburg	6767	1
2	0	11b	21	weiblich	HTR	1	text31.csv	0	Wer hatte sich mit Tanjas Vater zerstritten?	Eugen	Eugen	6779	1
2	0	11b	21	weiblich	HTR	1	text31.csv	1	Wer machte Eugen durch sein erstes gesprochenes Wort eine Freude?	Hendrik	Hendrik	10553	1
2	0	11b	21	weiblich	HTR	1	text31.csv	2	Wer war sehr gerne unter Menschen und warmherzig?	Martha	Marta	5820	1
2	0	11b	21	weiblich	HTR	1	text31.csv	3	In welchem Verwandtschaftsverhältnis steht Martha zu Hendrik?	Großmutter	Oma	5708	1
2	0	11b	21	weiblich	HTR	1	text31.csv	4	In welchem Verwandtschaftsverhältnis steht Tanja zu Eugen?	Schwiegertochter	Schwiegertochter	10155	1
2	0	11b	21	weiblich	HTR	1	text31.csv	5	Wie viele Kinder hat Martha?	1	ein	4214	1
2	0	11b	21	weiblich	HTR	1	text31.csv	6	Woher kannte Frank Tanja?	Kindergarten	Kindergarten	8580	1
2	0	11b	21	weiblich	HTR	1	text31.csv	7	Welches Geschäft besitzt Sebastian?	Baustoffhandel	Bau	17990	0
2	0	11b	21	weiblich	HTR	1	text31.csv	8	Wie viele Jahre hatten sich Tanja und Frank nicht gesehen, als sie sich verliebten?	20	zwanzig	10910	1
2	0	11b	21	weiblich	HTR	0	text23.csv	0	Wer konnte von den Spekulationsgewinnen in den Urlaub fliegen?	Clarissa	Klarissa	7827	1
2	0	11b	21	weiblich	HTR	0	text23.csv	1	Wer spekuliert seit vielen Jahren an der Börse?	Heiko	Klarissas SohnGustav	13727	0
2	0	11b	21	weiblich	HTR	0	text23.csv	2	Wer wohnt zwei Straßen von Rosa entfernt?	Vincent	Bruder Vincent	9428	1
2	0	11b	21	weiblich	HTR	0	text23.csv	3	In welchem Verwandtschaftsverhältnis steht Clarissa zu Gustav?	Schwester	Schwester	11109	1
2	0	11b	21	weiblich	HTR	0	text23.csv	4	In welchem Verwandtschaftsverhältnis steht Frida zu Rosa?	Tochter	Tochter	7331	1
2	0	11b	21	weiblich	HTR	0	text23.csv	5	Wie viele Enkel hat Vincent?	0	keine	6073	1
2	0	11b	21	weiblich	HTR	0	text23.csv	6	Wie alt ist Rosa?	85	80	3348	1
2	0	11b	21	weiblich	HTR	0	text23.csv	7	In welcher Stadt lebt Vincent?	Hamburg	hannover	9667	0
2	0	11b	21	weiblich	HTR	0	text23.csv	8	Wo machte Clarissa Urlaub?	Australien	Australien	5841	1
2	0	11b	21	weiblich	HTR	0	text32.csv	0	Wer hatte sich über Philips Bekenntnis nicht gewundert?	Klara	Mutter	9871	0
2	0	11b	21	weiblich	HTR	0	text32.csv	1	Wer arbeitet in einer Schule?	Melanie	Melanie	5491	1
2	0	11b	21	weiblich	HTR	0	text32.csv	2	Wer ist von Beruf Informatiker?	Marius	Mario	4199	0
2	0	11b	21	weiblich	HTR	0	text32.csv	3	In welchem Verhältnis steht Marius zu Philip?	Partner/Lebenspartner/Freund	Partner	13683	1
2	0	11b	21	weiblich	HTR	0	text32.csv	4	Wie viele Enkelkinder hat Christina?	2	zwei	5033	1
2	0	11b	21	weiblich	HTR	0	text32.csv	5	In welchem Verwandtschaftsverhältnis steht Melanie zu Erich?	Enkelin	Enkelin	6996	1
2	0	11b	21	weiblich	HTR	0	text32.csv	6	Was macht Klara nichts aus, wenn es die Dorfgemeinschaft tut?	Getuschel/Tuscheln	Sohn hasst	25212	0
2	0	11b	21	weiblich	HTR	0	text32.csv	7	Wie viele Jahre sind Marius und Philip bereits ein Paar?	11	zwei	6281	0
2	0	11b	21	weiblich	HTR	0	text32.csv	8	Wie viele Monate Elternzeit möchte sich Melanie nehmen?	4	sechs	9483	0
2	0	12b	27	weiblich	HTR	1	text24.csv	0	Wer wirkt derzeit ausgelassener?	Till	Till	4509	1
2	0	12b	27	weiblich	HTR	1	text24.csv	1	Wer wurde von Simon vor der Haustür erwartet?	Maria	Maria	4318	1
2	0	12b	27	weiblich	HTR	1	text24.csv	2	Für wen machte Gina oft Pizza?	Andrea	Enkelkind	10505	0
2	0	12b	27	weiblich	HTR	1	text24.csv	3	In welchem Verwandtschaftsverhältnis steht Maria zu Luisa?	Tochter	Tochter	6721	1
2	0	12b	27	weiblich	HTR	1	text24.csv	4	Wie viele Kinder hat Luisa?	3	3 oder 4	5138	0
2	0	12b	27	weiblich	HTR	1	text24.csv	5	In welchem Verwandtschaftsverhältnis steht Till zu Gina?	Enkel	Enkel	3793	1
2	0	12b	27	weiblich	HTR	1	text24.csv	6	Aus welchem Land stammt Gina?	Italien	Italien	4766	1
2	0	12b	27	weiblich	HTR	1	text24.csv	7	Welchen Sport betreibt Till?	Judo	Judo	2721	1
2	0	12b	27	weiblich	HTR	1	text24.csv	8	In der Nähe welcher Stadt lebt die Familie?	Hannover	weiß ich nicht	5191	0
2	0	12b	27	weiblich	HTR	1	text28.csv	0	Wer lebte mit Romy in Stuttgart?	Wolf	weiß ich nicht der Opa?	10413	0
2	0	12b	27	weiblich	HTR	1	text28.csv	1	Wen lernte Wolf vor fünf Jahren kennen?	Rebecca	Rebecca seine neue Frau	6250	1
2	0	12b	27	weiblich	HTR	1	text28.csv	2	Wer war früher Buchhalter?	Otto	weiß ich nicht	5902	0
2	0	12b	27	weiblich	HTR	1	text28.csv	3	Wie viele Söhne hat Wolf?	0	weiß ich nicht	3669	0
2	0	12b	27	weiblich	HTR	1	text28.csv	4	In welchem Verwandtschaftsverhältnis steht Moritz zu Rebecca?	Adoptivsohn	Sohn	20624	1
2	0	12b	27	weiblich	HTR	1	text28.csv	5	In welchem Verwandtschaftsverhältnis steht Wolf zu Romy?	Vater	Opa	8784	0
2	0	12b	27	weiblich	HTR	1	text28.csv	6	Wie viele Monate war Moritz bei seiner Adoption alt?	6	weiß ich nicht	3822	0
2	0	12b	27	weiblich	HTR	1	text28.csv	7	Vor wie vielen Monaten konnte Romy in das neue Haus einziehen?	2	weiß ich nicht	4164	0
2	0	12b	27	weiblich	HTR	1	text28.csv	8	In welcher Stadt lebt Wolf jetzt?	Lüneburg	Lüneburg	3800	1
2	0	12b	27	weiblich	HTR	0	text23.csv	0	Wer konnte von den Spekulationsgewinnen in den Urlaub fliegen?	Clarissa	Clarissa	5539	1
2	0	12b	27	weiblich	HTR	0	text23.csv	1	Wer spekuliert seit vielen Jahren an der Börse?	Heiko	Heiko der Enkel von Rosa	5974	1
2	0	12b	27	weiblich	HTR	0	text23.csv	2	Wer wohnt zwei Straßen von Rosa entfernt?	Vincent	weiß ich nicht	3997	0
2	0	12b	27	weiblich	HTR	0	text23.csv	3	In welchem Verwandtschaftsverhältnis steht Clarissa zu Gustav?	Schwester	Tochter	3401	0
2	0	12b	27	weiblich	HTR	0	text23.csv	4	In welchem Verwandtschaftsverhältnis steht Frida zu Rosa?	Tochter	weiß ich nicht	4629	0
2	0	12b	27	weiblich	HTR	0	text23.csv	5	Wie viele Enkel hat Vincent?	0	3	7274	0
2	0	12b	27	weiblich	HTR	0	text23.csv	6	Wie alt ist Rosa?	85	80	2311	1
2	0	12b	27	weiblich	HTR	0	text23.csv	7	In welcher Stadt lebt Vincent?	Hamburg	weiß ich nicht	3060	0
2	0	12b	27	weiblich	HTR	0	text23.csv	8	Wo machte Clarissa Urlaub?	Australien	Australien	3325	1
2	0	12b	27	weiblich	HTR	0	text26.csv	0	Wer arbeitet gerade an seiner Masterarbeit?	Tim	Tim	4990	1
2	0	12b	27	weiblich	HTR	0	text26.csv	1	Wer machte im Sommer eine große Österreich-Rundfahrt?	Edwin	weiß ich nicht	4228	0
2	0	12b	27	weiblich	HTR	0	text26.csv	2	Wer kann besonders gut kochen?	Laura	weiß ich nicht	2761	0
2	0	12b	27	weiblich	HTR	0	text26.csv	3	Wie viele Kinder hat Karin?	1	1	7644	1
2	0	12b	27	weiblich	HTR	0	text26.csv	4	In welchem Verwandtschaftsverhältnis steht Tim zu Manuel?	Vater	Vater	6406	1
2	0	12b	27	weiblich	HTR	0	text26.csv	5	In welchem Verwandtschaftsverhältnis steht Doris zu Laura?	Mutter	Mutter	6499	1
2	0	12b	27	weiblich	HTR	0	text26.csv	6	Mit welchem Fahrzeug machte Edwin die Österreich-Rundfahrt?	Fahrrad	Fahrrad	9345	1
2	0	12b	27	weiblich	HTR	0	text26.csv	7	Welches Hobby hat Tim?	Schach	Schach	3444	1
2	0	12b	27	weiblich	HTR	0	text26.csv	8	Aus welcher Stadt kommt Tim ursprünglich?	Innsbruck	weiß ich nicht	3084	0
2	0	13b	22	weiblich	HTR	0	text27.csv	0	Auf wen ist Björn sehr stolz?	Nora	Nora	8277	1
2	0	13b	22	weiblich	HTR	0	text27.csv	1	Wer ist sich über seinen Berufswunsch noch nicht im Klaren?	Manuela	Manuela	7761	1
2	0	13b	22	weiblich	HTR	0	text27.csv	2	Wer war früher skeptisch gegenüber Noras Berufswunsch?	Maximilian	Noras Vater	17484	0
2	0	13b	22	weiblich	HTR	0	text27.csv	3	In welchem Verwandtschaftsverhältnis steht Manuela zu Maximilian?	Tochter	Tochter	8608	1
2	0	13b	22	weiblich	HTR	0	text27.csv	4	In welchem Verwandtschaftsverhältnis steht Horst zu Susi?	Vater	Vater	9286	1
2	0	13b	22	weiblich	HTR	0	text27.csv	5	Wie viele Kinder haben Maximilian und Susi?	3	3	2613	1
2	0	13b	22	weiblich	HTR	0	text27.csv	6	Welche Berufsausbildung zieht Manuela derzeit in Erwägung?	Schneider	Schneiderin	6949	1
2	0	13b	22	weiblich	HTR	0	text27.csv	7	Wie heißt die Gaststätte, in der Susi oft aushilft?	Sonnenwirt	Sonnenhof	4505	0
2	0	13b	22	weiblich	HTR	0	text27.csv	8	Welchen Beruf strebt Nora an?	Schauspielerin	Schauspielerin	6523	1
2	0	13b	22	weiblich	HTR	0	text25.csv	0	Wer musste in eine neue Klasse?	Amelie	Amelie	8196	1
2	0	13b	22	weiblich	HTR	0	text25.csv	1	Wer freute sich über Amelies Mithilfe?	Matilda	Amelies Oma	12647	0
2	0	13b	22	weiblich	HTR	0	text25.csv	2	Wer hatte sich anfangs oft über das Training beschwert?	Tara	Amelies Schwester	27488	0
2	0	13b	22	weiblich	HTR	0	text25.csv	3	In welchem Verwandtschaftsverhältnis steht Martin zu Tara?	Vater	Vater	5690	1
2	0	13b	22	weiblich	HTR	0	text25.csv	4	In welchem Verwandtschaftsverhältnis steht Eva zu Martin?	Ehefrau	Frau	5722	1
2	0	13b	22	weiblich	HTR	0	text25.csv	5	Wie viele Enkel hat Matilda?	2	2	3425	1
2	0	13b	22	weiblich	HTR	0	text25.csv	6	In welchem Land lebt Tara derzeit?	Spanien	Spanien	3745	1
2	0	13b	22	weiblich	HTR	0	text25.csv	7	Welche Haustiere besitzt Eva?	Hunde	Hunde	4912	1
2	0	13b	22	weiblich	HTR	0	text25.csv	8	Was betreibt Martin in Spanien?	Jugendherberge	Jugendherberge	7930	1
2	0	13b	22	weiblich	HTR	1	text34.csv	0	Wer darf nur am Wochenende ausgehen?	Renate	Ulrike	9305	0
2	0	13b	22	weiblich	HTR	1	text34.csv	1	Wer ist von Wilhelms Modelleisenbahn begeistert?	Ulrike	Ulrike	3653	1
2	0	13b	22	weiblich	HTR	1	text34.csv	2	Wen fährt Ulrike oft spazieren?	Bea	Bea	5787	1
2	0	13b	22	weiblich	HTR	1	text34.csv	3	Wie viele Enkelkinder hat Wilhelm?	4	4	2019	1
2	0	13b	22	weiblich	HTR	1	text34.csv	4	Wie viele Brüder hat Bea?	0	0	2331	1
2	0	13b	22	weiblich	HTR	1	text34.csv	5	In welchem Verwandtschaftsverhältnis steht Sylvia zu Wilhelm?	Enkelin	Enkelin	6120	1
2	0	13b	22	weiblich	HTR	1	text34.csv	6	Seit wie vielen Jahren ist Anna alleinerziehend?	6	4	4478	0
2	0	13b	22	weiblich	HTR	1	text34.csv	7	In welcher Stadt ist Ulrike immer an Weihnachten?	Braunschweig	bei WIlhelm	10691	0
2	0	13b	22	weiblich	HTR	1	text34.csv	8	Welche Sportart betreibt Renate?	Handball/Volleyball	Reiten	7507	0
2	0	13b	22	weiblich	HTR	1	text24.csv	0	Wer wirkt derzeit ausgelassener?	Till	Till	3783	1
2	0	13b	22	weiblich	HTR	1	text24.csv	1	Wer wurde von Simon vor der Haustür erwartet?	Maria	Maria	9962	1
2	0	13b	22	weiblich	HTR	1	text24.csv	2	Für wen machte Gina oft Pizza?	Andrea	Andrea	3381	1
2	0	13b	22	weiblich	HTR	1	text24.csv	3	In welchem Verwandtschaftsverhältnis steht Maria zu Luisa?	Tochter	Tochter	6025	1
2	0	13b	22	weiblich	HTR	1	text24.csv	4	Wie viele Kinder hat Luisa?	3	3	2226	1
2	0	13b	22	weiblich	HTR	1	text24.csv	5	In welchem Verwandtschaftsverhältnis steht Till zu Gina?	Enkel	Enkel	10838	1
2	0	13b	22	weiblich	HTR	1	text24.csv	6	Aus welchem Land stammt Gina?	Italien	Italien	3497	1
2	0	13b	22	weiblich	HTR	1	text24.csv	7	Welchen Sport betreibt Till?	Judo	Leichtathletik	9241	0
2	0	13b	22	weiblich	HTR	1	text24.csv	8	In der Nähe welcher Stadt lebt die Familie?	Hannover	Hannover	3768	1
2	0	14b	21	männlich	HTR	0	text22.csv	0	Wer ist Förster?	Gerd	der Opa	7449	0
2	0	14b	21	männlich	HTR	0	text22.csv	1	Wer hat den Großvater trotz seines Hobbies sehr gerne?	Inga	die dritte Tochter auch Vegetarierin	30795	0
2	0	14b	21	männlich	HTR	0	text22.csv	2	Wer hat es nicht bereut mit der Arbeit aufgehört zu haben?	Sabine	Sabiene	7241	1
2	0	14b	21	männlich	HTR	0	text22.csv	3	Wie viele Schwestern hat Kristin?	2	2	4326	1
2	0	14b	21	männlich	HTR	0	text22.csv	4	In welchem Verwandtschaftsverhältnis steht Inga zu Joshua?	Schwester	Geschwister	8469	1
2	0	14b	21	männlich	HTR	0	text22.csv	5	In welchem Verwandtschaftsverhältnis steht Gerd zu Sabine?	Vater	Vater Tochter	9095	1
2	0	14b	21	männlich	HTR	0	text22.csv	6	Wohin will Gerd Joshua mitnehmen?	Wald	In den Wald	6375	1
2	0	14b	21	männlich	HTR	0	text22.csv	7	Welchen Beruf hatte Sabine?	Anwaltsgehilfin	Teilzeit	9951	0
2	0	14b	21	männlich	HTR	0	text22.csv	8	Wie viele Jahre hatte Sabine schon aufgehört zu arbeiten, als ihr zweites Kind geboren wurde?	1	erst dann	15141	0
2	0	14b	21	männlich	HTR	0	text29.csv	0	Wem hat es Familie Schneider zu verdanken, dass sie in Nürnberg lebt?	Adrian	dem Großvater	11548	0
2	0	14b	21	männlich	HTR	0	text29.csv	1	Wer hat schon Vorbereitungen für die Hochzeit getroffen?	Oliver	adrian	4768	0
2	0	14b	21	männlich	HTR	0	text29.csv	2	Wer darf an der Familienfeier ausnahmsweise lange mitfeiern?	Benedikt	Der Sohn des Paares	15186	0
2	0	14b	21	männlich	HTR	0	text29.csv	3	In welchem Verwandtschaftsverhältnis steht Adrian zu Lina?	Ehemann	Geschwister	13971	0
2	0	14b	21	männlich	HTR	0	text29.csv	4	In welchem Verwandtschaftsverhältnis steht Benedikt zu Tamara?	Sohn	Vater Tochter	7307	0
2	0	14b	21	männlich	HTR	0	text29.csv	5	Wie viele Schwestern hat Tamara?	0	1	4214	0
2	0	14b	21	männlich	HTR	0	text29.csv	6	Woher stammt Adrian?	Sudetenland	KP	15624	0
2	0	14b	21	männlich	HTR	0	text29.csv	7	In welcher Behörde arbeitet Oliver?	Finanzamt	Finanzamt	6110	1
2	0	14b	21	männlich	HTR	0	text29.csv	8	Welche Tiere züchtet Adrian in seiner Freizeit?	Forellen	Forellen	5594	1
2	0	14b	21	männlich	HTR	1	text26.csv	0	Wer arbeitet gerade an seiner Masterarbeit?	Tim	Infomatiker	29441	0
2	0	14b	21	männlich	HTR	1	text26.csv	1	Wer machte im Sommer eine große Österreich-Rundfahrt?	Edwin	Der Vater	13090	0
2	0	14b	21	männlich	HTR	1	text26.csv	2	Wer kann besonders gut kochen?	Laura	Die Schwester	14944	0
2	0	14b	21	männlich	HTR	1	text26.csv	3	Wie viele Kinder hat Karin?	1	KP	5686	0
2	0	14b	21	männlich	HTR	1	text26.csv	4	In welchem Verwandtschaftsverhältnis steht Tim zu Manuel?	Vater	Schwieger Sohn Vater	15607	0
2	0	14b	21	männlich	HTR	1	text26.csv	5	In welchem Verwandtschaftsverhältnis steht Doris zu Laura?	Mutter	Geschwister	6255	0
2	0	14b	21	männlich	HTR	1	text26.csv	6	Mit welchem Fahrzeug machte Edwin die Österreich-Rundfahrt?	Fahrrad	Fahrrad	8087	1
2	0	14b	21	männlich	HTR	1	text26.csv	7	Welches Hobby hat Tim?	Schach	Schach	4435	1
2	0	14b	21	männlich	HTR	1	text26.csv	8	Aus welcher Stadt kommt Tim ursprünglich?	Innsbruck	Innsbruck	7772	1
2	0	14b	21	männlich	HTR	1	text27.csv	0	Auf wen ist Björn sehr stolz?	Nora	Nora	7944	1
2	0	14b	21	männlich	HTR	1	text27.csv	1	Wer ist sich über seinen Berufswunsch noch nicht im Klaren?	Manuela	Die Jüngste Schwester	13802	0
2	0	14b	21	männlich	HTR	1	text27.csv	2	Wer war früher skeptisch gegenüber Noras Berufswunsch?	Maximilian	Ihr Vater	8490	0
2	0	14b	21	männlich	HTR	1	text27.csv	3	In welchem Verwandtschaftsverhältnis steht Manuela zu Maximilian?	Tochter	Enkelin Opa	10441	0
2	0	14b	21	männlich	HTR	1	text27.csv	4	In welchem Verwandtschaftsverhältnis steht Horst zu Susi?	Vater	Ehepaar	9434	0
2	0	14b	21	männlich	HTR	1	text27.csv	5	Wie viele Kinder haben Maximilian und Susi?	3	2	5002	0
2	0	14b	21	männlich	HTR	1	text27.csv	6	Welche Berufsausbildung zieht Manuela derzeit in Erwägung?	Schneider	Schneiderin	7311	1
2	0	14b	21	männlich	HTR	1	text27.csv	7	Wie heißt die Gaststätte, in der Susi oft aushilft?	Sonnenwirt	KP	6750	0
2	0	14b	21	männlich	HTR	1	text27.csv	8	Welchen Beruf strebt Nora an?	Schauspielerin	Schauspielerin	10277	1
2	0	15b	21	weiblich	HTR	0	text19.csv	0	Wer arbeitet in einem Projekt zur Wasserversorgung?	Veronika	Veronika	12216	1
2	0	15b	21	weiblich	HTR	0	text19.csv	1	Wem gehörte eine Reinigung?	Marianne	Marianne	7250	1
2	0	15b	21	weiblich	HTR	0	text19.csv	2	Wer ist Mariannes jüngstes Kind?	Paola	Paola	3875	1
2	0	15b	21	weiblich	HTR	0	text19.csv	3	Wie viele Enkelsöhne hat Marianne?	0	einen	3323	0
2	0	15b	21	weiblich	HTR	0	text19.csv	4	In welchem Verwandtschaftsverhältnis steht Karla zu Hans?	Schwester		10431	0
2	0	15b	21	weiblich	HTR	0	text19.csv	5	Wie viele Söhne hat Marianne?	2	zwei	4900	1
2	0	15b	21	weiblich	HTR	0	text19.csv	6	Womit ist Hans gerade beschäftigt?	Hausbau	Hausbau	2681	1
2	0	15b	21	weiblich	HTR	0	text19.csv	7	In welchem Land ist Veronika derzeit?	Nigeria	Nigeria	2399	1
2	0	15b	21	weiblich	HTR	0	text19.csv	8	Wie viele Stunden Zugfahrt wohnt Marianne von Paola entfernt?	3	drei	2990	1
2	0	15b	21	weiblich	HTR	0	text31.csv	0	Wer hatte sich mit Tanjas Vater zerstritten?	Eugen	Sebastian	5062	0
2	0	15b	21	weiblich	HTR	0	text31.csv	1	Wer machte Eugen durch sein erstes gesprochenes Wort eine Freude?	Hendrik	Hendrik	4056	1
2	0	15b	21	weiblich	HTR	0	text31.csv	2	Wer war sehr gerne unter Menschen und warmherzig?	Martha	Marta	2869	1
2	0	15b	21	weiblich	HTR	0	text31.csv	3	In welchem Verwandtschaftsverhältnis steht Martha zu Hendrik?	Großmutter	Großmutter	6775	1
2	0	15b	21	weiblich	HTR	0	text31.csv	4	In welchem Verwandtschaftsverhältnis steht Tanja zu Eugen?	Schwiegertochter	Schwiegertochter	15089	1
2	0	15b	21	weiblich	HTR	0	text31.csv	5	Wie viele Kinder hat Martha?	1	eines	6477	1
2	0	15b	21	weiblich	HTR	0	text31.csv	6	Woher kannte Frank Tanja?	Kindergarten	Schule	4576	0
2	0	15b	21	weiblich	HTR	0	text31.csv	7	Welches Geschäft besitzt Sebastian?	Baustoffhandel	Baustoffhandel	4579	1
2	0	15b	21	weiblich	HTR	0	text31.csv	8	Wie viele Jahre hatten sich Tanja und Frank nicht gesehen, als sie sich verliebten?	20	viele	4406	0
2	0	15b	21	weiblich	HTR	1	text34.csv	0	Wer darf nur am Wochenende ausgehen?	Renate	Renate	9450	1
2	0	15b	21	weiblich	HTR	1	text34.csv	1	Wer ist von Wilhelms Modelleisenbahn begeistert?	Ulrike	Ulrike	3416	1
2	0	15b	21	weiblich	HTR	1	text34.csv	2	Wen fährt Ulrike oft spazieren?	Bea	Bea	2231	1
2	0	15b	21	weiblich	HTR	1	text34.csv	3	Wie viele Enkelkinder hat Wilhelm?	4	vier	2589	1
2	0	15b	21	weiblich	HTR	1	text34.csv	4	Wie viele Brüder hat Bea?	0	0	3894	1
2	0	15b	21	weiblich	HTR	1	text34.csv	5	In welchem Verwandtschaftsverhältnis steht Sylvia zu Wilhelm?	Enkelin	Enkeltochter	6350	1
2	0	15b	21	weiblich	HTR	1	text34.csv	6	Seit wie vielen Jahren ist Anna alleinerziehend?	6		4249	0
2	0	15b	21	weiblich	HTR	1	text34.csv	7	In welcher Stadt ist Ulrike immer an Weihnachten?	Braunschweig	Braunschweig	3794	1
2	0	15b	21	weiblich	HTR	1	text34.csv	8	Welche Sportart betreibt Renate?	Handball/Volleyball	Handball	3098	1
2	0	15b	21	weiblich	HTR	1	text24.csv	0	Wer wirkt derzeit ausgelassener?	Till	Til	2399	1
2	0	15b	21	weiblich	HTR	1	text24.csv	1	Wer wurde von Simon vor der Haustür erwartet?	Maria	Maria	3162	1
2	0	15b	21	weiblich	HTR	1	text24.csv	2	Für wen machte Gina oft Pizza?	Andrea		7294	0
2	0	15b	21	weiblich	HTR	1	text24.csv	3	In welchem Verwandtschaftsverhältnis steht Maria zu Luisa?	Tochter	Tochter	4327	1
2	0	15b	21	weiblich	HTR	1	text24.csv	4	Wie viele Kinder hat Luisa?	3	drei	1997	1
2	0	15b	21	weiblich	HTR	1	text24.csv	5	In welchem Verwandtschaftsverhältnis steht Till zu Gina?	Enkel	Enkel	4369	1
2	0	15b	21	weiblich	HTR	1	text24.csv	6	Aus welchem Land stammt Gina?	Italien	Italien	2000	1
2	0	15b	21	weiblich	HTR	1	text24.csv	7	Welchen Sport betreibt Till?	Judo	Judo	3607	1
2	0	15b	21	weiblich	HTR	1	text24.csv	8	In der Nähe welcher Stadt lebt die Familie?	Hannover	Hannover	3877	1
2	0	16b	20	weiblich	HTR	0	text30.csv	0	Wer will wieder Kontakt zu Marie aufnehmen?	Jakob	Jakob	4272	1
2	0	16b	20	weiblich	HTR	0	text30.csv	1	Wer hat derzeit keine feste Arbeitsstelle?	Paul	Paul	2969	1
2	0	16b	20	weiblich	HTR	0	text30.csv	2	Wer ist in der Medienbranche tätig?	Nina	Nina	2273	1
2	0	16b	20	weiblich	HTR	0	text30.csv	3	Wie viele Geschwister hat Paul?	2	zwei	5385	1
2	0	16b	20	weiblich	HTR	0	text30.csv	4	In welchem Verwandtschaftsverhältnis steht Hanna zu Paul?	Oma	Oma	8143	1
2	0	16b	20	weiblich	HTR	0	text30.csv	5	In welchem Verwandtschaftsverhältnis steht Nina zu Jakob?	Schwester	Geschwister	5066	1
2	0	16b	20	weiblich	HTR	0	text30.csv	6	Was erschwert Paul die Arbeitssuche?	Legasthenie	Legasthenie	6427	1
2	0	16b	20	weiblich	HTR	0	text30.csv	7	Warum hat sich Jakob so lange nicht bei Marie gemeldet?	Angst	Auswanderung	9028	0
2	0	16b	20	weiblich	HTR	0	text30.csv	8	Welchen Beruf hat Paul erlernt?	Schreiner	Schreiner	4828	1
2	0	16b	20	weiblich	HTR	0	text31.csv	0	Wer hatte sich mit Tanjas Vater zerstritten?	Eugen	Eugen	5904	1
2	0	16b	20	weiblich	HTR	0	text31.csv	1	Wer machte Eugen durch sein erstes gesprochenes Wort eine Freude?	Hendrik	Hendrik	6431	1
2	0	16b	20	weiblich	HTR	0	text31.csv	2	Wer war sehr gerne unter Menschen und warmherzig?	Martha	Martha	7115	1
2	0	16b	20	weiblich	HTR	0	text31.csv	3	In welchem Verwandtschaftsverhältnis steht Martha zu Hendrik?	Großmutter	Oma	7528	1
2	0	16b	20	weiblich	HTR	0	text31.csv	4	In welchem Verwandtschaftsverhältnis steht Tanja zu Eugen?	Schwiegertochter	Schwiegertochter	9066	1
2	0	16b	20	weiblich	HTR	0	text31.csv	5	Wie viele Kinder hat Martha?	1	1	11331	1
2	0	16b	20	weiblich	HTR	0	text31.csv	6	Woher kannte Frank Tanja?	Kindergarten	Kindergarten	4903	1
2	0	16b	20	weiblich	HTR	0	text31.csv	7	Welches Geschäft besitzt Sebastian?	Baustoffhandel	Baustoffhandel	5500	1
2	0	16b	20	weiblich	HTR	0	text31.csv	8	Wie viele Jahre hatten sich Tanja und Frank nicht gesehen, als sie sich verliebten?	20	zwanzig	4525	1
2	0	16b	20	weiblich	HTR	1	text22.csv	0	Wer ist Förster?	Gerd	Gert	2773	1
2	0	16b	20	weiblich	HTR	1	text22.csv	1	Wer hat den Großvater trotz seines Hobbies sehr gerne?	Inga	Inga	4539	1
2	0	16b	20	weiblich	HTR	1	text22.csv	2	Wer hat es nicht bereut mit der Arbeit aufgehört zu haben?	Sabine	Sabine	3619	1
2	0	16b	20	weiblich	HTR	1	text22.csv	3	Wie viele Schwestern hat Kristin?	2	2	5601	1
2	0	16b	20	weiblich	HTR	1	text22.csv	4	In welchem Verwandtschaftsverhältnis steht Inga zu Joshua?	Schwester	Schwester	8114	1
2	0	16b	20	weiblich	HTR	1	text22.csv	5	In welchem Verwandtschaftsverhältnis steht Gerd zu Sabine?	Vater	Vater	6658	1
2	0	16b	20	weiblich	HTR	1	text22.csv	6	Wohin will Gerd Joshua mitnehmen?	Wald	Wald	5284	1
2	0	16b	20	weiblich	HTR	1	text22.csv	7	Welchen Beruf hatte Sabine?	Anwaltsgehilfin	Anwaltsgehilfin	8440	1
2	0	16b	20	weiblich	HTR	1	text22.csv	8	Wie viele Jahre hatte Sabine schon aufgehört zu arbeiten, als ihr zweites Kind geboren wurde?	1	2	10593	0
2	0	16b	20	weiblich	HTR	1	text28.csv	0	Wer lebte mit Romy in Stuttgart?	Wolf	Wolf	7332	1
2	0	16b	20	weiblich	HTR	1	text28.csv	1	Wen lernte Wolf vor fünf Jahren kennen?	Rebecca	Rebecca	7152	1
2	0	16b	20	weiblich	HTR	1	text28.csv	2	Wer war früher Buchhalter?	Otto	Otto	3442	1
2	0	16b	20	weiblich	HTR	1	text28.csv	3	Wie viele Söhne hat Wolf?	0	keine	5785	1
2	0	16b	20	weiblich	HTR	1	text28.csv	4	In welchem Verwandtschaftsverhältnis steht Moritz zu Rebecca?	Adoptivsohn	Sohn	4174	1
2	0	16b	20	weiblich	HTR	1	text28.csv	5	In welchem Verwandtschaftsverhältnis steht Wolf zu Romy?	Vater	Ehemann	5468	0
2	0	16b	20	weiblich	HTR	1	text28.csv	6	Wie viele Monate war Moritz bei seiner Adoption alt?	6	6	5154	1
2	0	16b	20	weiblich	HTR	1	text28.csv	7	Vor wie vielen Monaten konnte Romy in das neue Haus einziehen?	2	2	3572	1
2	0	16b	20	weiblich	HTR	1	text28.csv	8	In welcher Stadt lebt Wolf jetzt?	Lüneburg	Lüneburg	4896	1
2	0	16b	20	weiblich	HTR	0	text8.csv	0	Wer besucht Sarah ab und an?	Marie	Lotte	18813	0
2	0	16b	20	weiblich	HTR	0	text8.csv	1	Wer muss für Dienstreisen nach New York?	Heinrich	Heinrich	6299	1
2	0	16b	20	weiblich	HTR	0	text8.csv	2	Wer verbringt viel Zeit im Keller?	Patrick	Patrick	5085	1
2	0	16b	20	weiblich	HTR	0	text8.csv	3	In welchem Verwandtschaftsverhältnis steht Patrick zu Lotte?	Schwiegersohn	Schwiegermutter	14299	1
2	0	16b	20	weiblich	HTR	0	text8.csv	4	In welchem Verwandtschaftsverhältnis steht Marie zu Heinrich?	Enkelin	Enkelin	14643	1
2	0	16b	20	weiblich	HTR	0	text8.csv	5	Wie viele Söhne hat Patrick?	0	keine	8326	1
2	0	16b	20	weiblich	HTR	0	text8.csv	6	Was unternehmen Sarah und ihre Tochter zusammen?	Wanderung/Picknick im Wald	Wandern	7922	1
2	0	16b	20	weiblich	HTR	0	text8.csv	7	Was ist Patricks Hobby?	Münzen sammeln	Münzen sammeln	6094	1
2	0	16b	20	weiblich	HTR	0	text8.csv	8	In welcher Stadt lebt Marie?	Regensburg	Regensburg	9609	1
2	0	19b	21	männlich	HTR	1	text29.csv	0	Wem hat es Familie Schneider zu verdanken, dass sie in Nürnberg lebt?	Adrian	Adrian	10997	1
2	0	19b	21	männlich	HTR	1	text29.csv	1	Wer hat schon Vorbereitungen für die Hochzeit getroffen?	Oliver	benedikt	18879	0
2	0	19b	21	männlich	HTR	1	text29.csv	2	Wer darf an der Familienfeier ausnahmsweise lange mitfeiern?	Benedikt	Benedikt	6414	1
2	0	19b	21	männlich	HTR	1	text29.csv	3	In welchem Verwandtschaftsverhältnis steht Adrian zu Lina?	Ehemann	Vater	4851	0
2	0	19b	21	männlich	HTR	1	text29.csv	4	In welchem Verwandtschaftsverhältnis steht Benedikt zu Tamara?	Sohn	Sohn	3202	1
2	0	19b	21	männlich	HTR	1	text29.csv	5	Wie viele Schwestern hat Tamara?	0	keine	2669	1
2	0	19b	21	männlich	HTR	1	text29.csv	6	Woher stammt Adrian?	Sudetenland	Sudetenland	3707	1
2	0	19b	21	männlich	HTR	1	text29.csv	7	In welcher Behörde arbeitet Oliver?	Finanzamt	Finanzamt	3493	1
2	0	19b	21	männlich	HTR	1	text29.csv	8	Welche Tiere züchtet Adrian in seiner Freizeit?	Forellen		4417	0
2	0	19b	21	männlich	HTR	1	text27.csv	0	Auf wen ist Björn sehr stolz?	Nora	seine Schwester Nora	6103	1
2	0	19b	21	männlich	HTR	1	text27.csv	1	Wer ist sich über seinen Berufswunsch noch nicht im Klaren?	Manuela	schwester von Björn	10647	0
2	0	19b	21	männlich	HTR	1	text27.csv	2	Wer war früher skeptisch gegenüber Noras Berufswunsch?	Maximilian	Maximilian ihr Vater	15950	1
2	0	19b	21	männlich	HTR	1	text27.csv	3	In welchem Verwandtschaftsverhältnis steht Manuela zu Maximilian?	Tochter	Tochter	10155	1
2	0	19b	21	männlich	HTR	1	text27.csv	4	In welchem Verwandtschaftsverhältnis steht Horst zu Susi?	Vater	Großvater	4355	0
2	0	19b	21	männlich	HTR	1	text27.csv	5	Wie viele Kinder haben Maximilian und Susi?	3	4	7525	0
2	0	19b	21	männlich	HTR	1	text27.csv	6	Welche Berufsausbildung zieht Manuela derzeit in Erwägung?	Schneider	Schneiderin	6466	1
2	0	19b	21	männlich	HTR	1	text27.csv	7	Wie heißt die Gaststätte, in der Susi oft aushilft?	Sonnenwirt	Sonnenschein	4213	0
2	0	19b	21	männlich	HTR	1	text27.csv	8	Welchen Beruf strebt Nora an?	Schauspielerin	Schauspielerin	4967	1
2	0	19b	21	männlich	HTR	0	text31.csv	0	Wer hatte sich mit Tanjas Vater zerstritten?	Eugen	Eugen	6429	1
2	0	19b	21	männlich	HTR	0	text31.csv	1	Wer machte Eugen durch sein erstes gesprochenes Wort eine Freude?	Hendrik	sein Enkel	6213	0
2	0	19b	21	männlich	HTR	0	text31.csv	2	Wer war sehr gerne unter Menschen und warmherzig?	Martha	Eugens Frau Marta	9295	1
2	0	19b	21	männlich	HTR	0	text31.csv	3	In welchem Verwandtschaftsverhältnis steht Martha zu Hendrik?	Großmutter	Großmutter ist aber verstorben	16959	1
2	0	19b	21	männlich	HTR	0	text31.csv	4	In welchem Verwandtschaftsverhältnis steht Tanja zu Eugen?	Schwiegertochter	Schwiegertochter	7547	1
2	0	19b	21	männlich	HTR	0	text31.csv	5	Wie viele Kinder hat Martha?	1	1	3821	1
2	0	19b	21	männlich	HTR	0	text31.csv	6	Woher kannte Frank Tanja?	Kindergarten	aus dem Kindergarten nach 20 Jahren wiedergesehen	11230	1
2	0	19b	21	männlich	HTR	0	text31.csv	7	Welches Geschäft besitzt Sebastian?	Baustoffhandel	Bauhandel	3559	1
2	0	19b	21	männlich	HTR	0	text31.csv	8	Wie viele Jahre hatten sich Tanja und Frank nicht gesehen, als sie sich verliebten?	20	20	2974	1
2	0	19b	21	männlich	HTR	0	text33.csv	0	Wer kann ein Musikinstrument spielen?	Rene	Rene	6063	1
2	0	19b	21	männlich	HTR	0	text33.csv	1	Wer wollte nicht nach Deutschland mitkommen?	Janik	Großvater Jannick	5775	1
2	0	19b	21	männlich	HTR	0	text33.csv	2	Wer versucht häufig, Janik zu kontaktieren?	Sophie	seine tochter Sophie	7154	1
2	0	19b	21	männlich	HTR	0	text33.csv	3	Wie viele Kinder hat Sophie?	3	3	1921	1
2	0	19b	21	männlich	HTR	0	text33.csv	4	In welchem Verwandtschaftsverhältnis steht Janik zu Rene?	Großvater	Großvater	10526	1
2	0	19b	21	männlich	HTR	0	text33.csv	5	In welchem Verwandtschaftsverhältnis steht Theo zu Johann?	Vater	Vater	3049	1
2	0	19b	21	männlich	HTR	0	text33.csv	6	Auf welche Schule geht Johann?	Realschule	Realschule	3130	1
2	0	19b	21	männlich	HTR	0	text33.csv	7	Welchen Berufswunsch hat Rene?	Pianist	brühmter Pianist	8633	1
2	0	19b	21	männlich	HTR	0	text33.csv	8	Seit wie vielen Jahren ist Thalias Familie in Deutschland?	5	7	2724	0
2	0	2b	43	weiblich	HTR	0	text27.csv	0	Auf wen ist Björn sehr stolz?	Nora	Amelie	5481	0
2	0	2b	43	weiblich	HTR	0	text27.csv	1	Wer ist sich über seinen Berufswunsch noch nicht im Klaren?	Manuela	Susi	4881	0
2	0	2b	43	weiblich	HTR	0	text27.csv	2	Wer war früher skeptisch gegenüber Noras Berufswunsch?	Maximilian	Vater	6005	0
2	0	2b	43	weiblich	HTR	0	text27.csv	3	In welchem Verwandtschaftsverhältnis steht Manuela zu Maximilian?	Tochter	Oma	7671	0
2	0	2b	43	weiblich	HTR	0	text27.csv	4	In welchem Verwandtschaftsverhältnis steht Horst zu Susi?	Vater	Vater	4549	1
2	0	2b	43	weiblich	HTR	0	text27.csv	5	Wie viele Kinder haben Maximilian und Susi?	3	2	2680	0
2	0	2b	43	weiblich	HTR	0	text27.csv	6	Welche Berufsausbildung zieht Manuela derzeit in Erwägung?	Schneider	Schneiderlehre	8603	1
2	0	2b	43	weiblich	HTR	0	text27.csv	7	Wie heißt die Gaststätte, in der Susi oft aushilft?	Sonnenwirt	Stuberl	7836	0
2	0	2b	43	weiblich	HTR	0	text27.csv	8	Welchen Beruf strebt Nora an?	Schauspielerin	Rechtsanwältin	6900	0
2	0	2b	43	weiblich	HTR	0	text19.csv	0	Wer arbeitet in einem Projekt zur Wasserversorgung?	Veronika	Hans	4200	0
2	0	2b	43	weiblich	HTR	0	text19.csv	1	Wem gehörte eine Reinigung?	Marianne	Lisa	2672	0
2	0	2b	43	weiblich	HTR	0	text19.csv	2	Wer ist Mariannes jüngstes Kind?	Paola	Lisa	3776	0
2	0	2b	43	weiblich	HTR	0	text19.csv	3	Wie viele Enkelsöhne hat Marianne?	0	1	1908	0
2	0	2b	43	weiblich	HTR	0	text19.csv	4	In welchem Verwandtschaftsverhältnis steht Karla zu Hans?	Schwester	Mutter	5085	0
2	0	2b	43	weiblich	HTR	0	text19.csv	5	Wie viele Söhne hat Marianne?	2	1	1897	0
2	0	2b	43	weiblich	HTR	0	text19.csv	6	Womit ist Hans gerade beschäftigt?	Hausbau	Hausbau	3494	1
2	0	2b	43	weiblich	HTR	0	text19.csv	7	In welchem Land ist Veronika derzeit?	Nigeria	Nigeria	5134	1
2	0	2b	43	weiblich	HTR	0	text19.csv	8	Wie viele Stunden Zugfahrt wohnt Marianne von Paola entfernt?	3	3	5067	1
2	0	2b	43	weiblich	HTR	1	text33.csv	0	Wer kann ein Musikinstrument spielen?	Rene	Johann	4886	0
2	0	2b	43	weiblich	HTR	1	text33.csv	1	Wer wollte nicht nach Deutschland mitkommen?	Janik	Hannes	6111	0
2	0	2b	43	weiblich	HTR	1	text33.csv	2	Wer versucht häufig, Janik zu kontaktieren?	Sophie	Vater	4363	0
2	0	2b	43	weiblich	HTR	1	text33.csv	3	Wie viele Kinder hat Sophie?	3	2	1308	0
2	0	2b	43	weiblich	HTR	1	text33.csv	4	In welchem Verwandtschaftsverhältnis steht Janik zu Rene?	Großvater	Bruder	4139	0
2	0	2b	43	weiblich	HTR	1	text33.csv	5	In welchem Verwandtschaftsverhältnis steht Theo zu Johann?	Vater	Vater	4655	1
2	0	2b	43	weiblich	HTR	1	text33.csv	6	Auf welche Schule geht Johann?	Realschule	Gymnasium	4949	0
2	0	2b	43	weiblich	HTR	1	text33.csv	7	Welchen Berufswunsch hat Rene?	Pianist	Sportler	5201	0
2	0	2b	43	weiblich	HTR	1	text33.csv	8	Seit wie vielen Jahren ist Thalias Familie in Deutschland?	5	3	3228	0
2	0	2b	43	weiblich	HTR	1	text34.csv	0	Wer darf nur am Wochenende ausgehen?	Renate	Ulrike	4452	0
2	0	2b	43	weiblich	HTR	1	text34.csv	1	Wer ist von Wilhelms Modelleisenbahn begeistert?	Ulrike	Opa	4833	0
2	0	2b	43	weiblich	HTR	1	text34.csv	2	Wen fährt Ulrike oft spazieren?	Bea	Bea Schwester	6844	1
2	0	2b	43	weiblich	HTR	1	text34.csv	3	Wie viele Enkelkinder hat Wilhelm?	4	4	2238	1
2	0	2b	43	weiblich	HTR	1	text34.csv	4	Wie viele Brüder hat Bea?	0	1	3602	0
2	0	2b	43	weiblich	HTR	1	text34.csv	5	In welchem Verwandtschaftsverhältnis steht Sylvia zu Wilhelm?	Enkelin	Tochter	11338	0
2	0	2b	43	weiblich	HTR	1	text34.csv	6	Seit wie vielen Jahren ist Anna alleinerziehend?	6	5	2901	0
2	0	2b	43	weiblich	HTR	1	text34.csv	7	In welcher Stadt ist Ulrike immer an Weihnachten?	Braunschweig	Friedrichstadt	8730	0
2	0	2b	43	weiblich	HTR	1	text34.csv	8	Welche Sportart betreibt Renate?	Handball/Volleyball	Rudern	4658	0
2	0	20b	23	weiblich	HTR	1	text22.csv	0	Wer ist Förster?	Gerd	der Großvater	8089	0
2	0	20b	23	weiblich	HTR	1	text22.csv	1	Wer hat den Großvater trotz seines Hobbies sehr gerne?	Inga	Inga	3232	1
2	0	20b	23	weiblich	HTR	1	text22.csv	2	Wer hat es nicht bereut mit der Arbeit aufgehört zu haben?	Sabine	die Anweltin	19718	0
2	0	20b	23	weiblich	HTR	1	text22.csv	3	Wie viele Schwestern hat Kristin?	2	drei	5021	0
2	0	20b	23	weiblich	HTR	1	text22.csv	4	In welchem Verwandtschaftsverhältnis steht Inga zu Joshua?	Schwester	Mutter	8110	0
2	0	20b	23	weiblich	HTR	1	text22.csv	5	In welchem Verwandtschaftsverhältnis steht Gerd zu Sabine?	Vater	Vater	9902	1
2	0	20b	23	weiblich	HTR	1	text22.csv	6	Wohin will Gerd Joshua mitnehmen?	Wald	in den Wald	6861	1
2	0	20b	23	weiblich	HTR	1	text22.csv	7	Welchen Beruf hatte Sabine?	Anwaltsgehilfin	Anweltin	4990	0
2	0	20b	23	weiblich	HTR	1	text22.csv	8	Wie viele Jahre hatte Sabine schon aufgehört zu arbeiten, als ihr zweites Kind geboren wurde?	1	eins	8281	1
2	0	20b	23	weiblich	HTR	1	text27.csv	0	Auf wen ist Björn sehr stolz?	Nora	Nora	5629	1
2	0	20b	23	weiblich	HTR	1	text27.csv	1	Wer ist sich über seinen Berufswunsch noch nicht im Klaren?	Manuela	Noras Schester	8803	0
2	0	20b	23	weiblich	HTR	1	text27.csv	2	Wer war früher skeptisch gegenüber Noras Berufswunsch?	Maximilian	Maximilian	7106	1
2	0	20b	23	weiblich	HTR	1	text27.csv	3	In welchem Verwandtschaftsverhältnis steht Manuela zu Maximilian?	Tochter	Tochter	6605	1
2	0	20b	23	weiblich	HTR	1	text27.csv	4	In welchem Verwandtschaftsverhältnis steht Horst zu Susi?	Vater	Vater	6001	1
2	0	20b	23	weiblich	HTR	1	text27.csv	5	Wie viele Kinder haben Maximilian und Susi?	3	drei	4269	1
2	0	20b	23	weiblich	HTR	1	text27.csv	6	Welche Berufsausbildung zieht Manuela derzeit in Erwägung?	Schneider	Schneiderin	8079	1
2	0	20b	23	weiblich	HTR	1	text27.csv	7	Wie heißt die Gaststätte, in der Susi oft aushilft?	Sonnenwirt	Björns Gastätte	30837	0
2	0	20b	23	weiblich	HTR	1	text27.csv	8	Welchen Beruf strebt Nora an?	Schauspielerin	Schauspielerin	6808	1
2	0	20b	23	weiblich	HTR	0	text32.csv	0	Wer hatte sich über Philips Bekenntnis nicht gewundert?	Klara	seine Mutter	9042	0
2	0	20b	23	weiblich	HTR	0	text32.csv	1	Wer arbeitet in einer Schule?	Melanie	Melanie	3526	1
2	0	20b	23	weiblich	HTR	0	text32.csv	2	Wer ist von Beruf Informatiker?	Marius	Marion	4403	0
2	0	20b	23	weiblich	HTR	0	text32.csv	3	In welchem Verhältnis steht Marius zu Philip?	Partner/Lebenspartner/Freund	Paar	8957	1
2	0	20b	23	weiblich	HTR	0	text32.csv	4	Wie viele Enkelkinder hat Christina?	2	keine	8164	0
2	0	20b	23	weiblich	HTR	0	text32.csv	5	In welchem Verwandtschaftsverhältnis steht Melanie zu Erich?	Enkelin	Tochter	10074	0
2	0	20b	23	weiblich	HTR	0	text32.csv	6	Was macht Klara nichts aus, wenn es die Dorfgemeinschaft tut?	Getuschel/Tuscheln	Tuscheln	5927	1
2	0	20b	23	weiblich	HTR	0	text32.csv	7	Wie viele Jahre sind Marius und Philip bereits ein Paar?	11	elf	3547	1
2	0	20b	23	weiblich	HTR	0	text32.csv	8	Wie viele Monate Elternzeit möchte sich Melanie nehmen?	4	zwölf	9515	0
2	0	20b	23	weiblich	HTR	0	text19.csv	0	Wer arbeitet in einem Projekt zur Wasserversorgung?	Veronika	Hans	6942	0
2	0	20b	23	weiblich	HTR	0	text19.csv	1	Wem gehörte eine Reinigung?	Marianne	Marianne	3775	1
2	0	20b	23	weiblich	HTR	0	text19.csv	2	Wer ist Mariannes jüngstes Kind?	Paola		4204	0
2	0	20b	23	weiblich	HTR	0	text19.csv	3	Wie viele Enkelsöhne hat Marianne?	0	eins	10672	0
2	0	20b	23	weiblich	HTR	0	text19.csv	4	In welchem Verwandtschaftsverhältnis steht Karla zu Hans?	Schwester	Schester	8093	1
2	0	20b	23	weiblich	HTR	0	text19.csv	5	Wie viele Söhne hat Marianne?	2	drei	11658	0
2	0	20b	23	weiblich	HTR	0	text19.csv	6	Womit ist Hans gerade beschäftigt?	Hausbau		4105	0
2	0	20b	23	weiblich	HTR	0	text19.csv	7	In welchem Land ist Veronika derzeit?	Nigeria		5764	0
2	0	20b	23	weiblich	HTR	0	text19.csv	8	Wie viele Stunden Zugfahrt wohnt Marianne von Paola entfernt?	3	drei	3849	1
2	0	21b	18	weiblich	HTR	1	text28.csv	0	Wer lebte mit Romy in Stuttgart?	Wolf	Tom	24815	0
2	0	21b	18	weiblich	HTR	1	text28.csv	1	Wen lernte Wolf vor fünf Jahren kennen?	Rebecca	Rebecca	9301	1
2	0	21b	18	weiblich	HTR	1	text28.csv	2	Wer war früher Buchhalter?	Otto	Emil	8750	0
2	0	21b	18	weiblich	HTR	1	text28.csv	3	Wie viele Söhne hat Wolf?	0	1	30932	0
2	0	21b	18	weiblich	HTR	1	text28.csv	4	In welchem Verwandtschaftsverhältnis steht Moritz zu Rebecca?	Adoptivsohn	Mutter und Sohn	25141	1
2	0	21b	18	weiblich	HTR	1	text28.csv	5	In welchem Verwandtschaftsverhältnis steht Wolf zu Romy?	Vater	Vater und Tochter	16602	1
2	0	21b	18	weiblich	HTR	1	text28.csv	6	Wie viele Monate war Moritz bei seiner Adoption alt?	6	2 Monate	9509	0
2	0	21b	18	weiblich	HTR	1	text28.csv	7	Vor wie vielen Monaten konnte Romy in das neue Haus einziehen?	2	5	8780	0
2	0	21b	18	weiblich	HTR	1	text28.csv	8	In welcher Stadt lebt Wolf jetzt?	Lüneburg	Ühnebeck	18368	0
2	0	21b	18	weiblich	HTR	1	text26.csv	0	Wer arbeitet gerade an seiner Masterarbeit?	Tim	Carina	25596	0
2	0	21b	18	weiblich	HTR	1	text26.csv	1	Wer machte im Sommer eine große Österreich-Rundfahrt?	Edwin	Edwin	7386	1
2	0	21b	18	weiblich	HTR	1	text26.csv	2	Wer kann besonders gut kochen?	Laura	Edwin	21182	0
2	0	21b	18	weiblich	HTR	1	text26.csv	3	Wie viele Kinder hat Karin?	1	2 Töchter	12701	0
2	0	21b	18	weiblich	HTR	1	text26.csv	4	In welchem Verwandtschaftsverhältnis steht Tim zu Manuel?	Vater	Vater und Sohn	18036	1
2	0	21b	18	weiblich	HTR	1	text26.csv	5	In welchem Verwandtschaftsverhältnis steht Doris zu Laura?	Mutter	Stiefmutter	36669	0
2	0	21b	18	weiblich	HTR	1	text26.csv	6	Mit welchem Fahrzeug machte Edwin die Österreich-Rundfahrt?	Fahrrad	Auto	16297	0
2	0	21b	18	weiblich	HTR	1	text26.csv	7	Welches Hobby hat Tim?	Schach	Schachspielen	9328	1
2	0	21b	18	weiblich	HTR	1	text26.csv	8	Aus welcher Stadt kommt Tim ursprünglich?	Innsbruck	Insburg	5947	0
2	0	21b	18	weiblich	HTR	0	text23.csv	0	Wer konnte von den Spekulationsgewinnen in den Urlaub fliegen?	Clarissa	Clarissa	8011	1
2	0	21b	18	weiblich	HTR	0	text23.csv	1	Wer spekuliert seit vielen Jahren an der Börse?	Heiko	Mann von Clarissa	9722	0
2	0	21b	18	weiblich	HTR	0	text23.csv	2	Wer wohnt zwei Straßen von Rosa entfernt?	Vincent	Frieda	6344	0
2	0	21b	18	weiblich	HTR	0	text23.csv	3	In welchem Verwandtschaftsverhältnis steht Clarissa zu Gustav?	Schwester	Ehepartner	8404	0
2	0	21b	18	weiblich	HTR	0	text23.csv	4	In welchem Verwandtschaftsverhältnis steht Frida zu Rosa?	Tochter	Tochter und Mutter	14342	0
2	0	21b	18	weiblich	HTR	0	text23.csv	5	Wie viele Enkel hat Vincent?	0	3	7647	0
2	0	21b	18	weiblich	HTR	0	text23.csv	6	Wie alt ist Rosa?	85	60	10430	0
2	0	21b	18	weiblich	HTR	0	text23.csv	7	In welcher Stadt lebt Vincent?	Hamburg	Hamburg	8656	1
2	0	21b	18	weiblich	HTR	0	text23.csv	8	Wo machte Clarissa Urlaub?	Australien	Griechenland	29259	0
2	0	21b	18	weiblich	HTR	0	text19.csv	0	Wer arbeitet in einem Projekt zur Wasserversorgung?	Veronika	Klaus	14742	0
2	0	21b	18	weiblich	HTR	0	text19.csv	1	Wem gehörte eine Reinigung?	Marianne	Mutter Marianne	29771	1
2	0	21b	18	weiblich	HTR	0	text19.csv	2	Wer ist Mariannes jüngstes Kind?	Paola	hans	30624	0
2	0	21b	18	weiblich	HTR	0	text19.csv	3	Wie viele Enkelsöhne hat Marianne?	0	4	6905	0
2	0	21b	18	weiblich	HTR	0	text19.csv	4	In welchem Verwandtschaftsverhältnis steht Karla zu Hans?	Schwester	Geschwister	7109	1
2	0	21b	18	weiblich	HTR	0	text19.csv	5	Wie viele Söhne hat Marianne?	2	2	3410	1
2	0	21b	18	weiblich	HTR	0	text19.csv	6	Womit ist Hans gerade beschäftigt?	Hausbau	Haus bauen	6748	1
2	0	21b	18	weiblich	HTR	0	text19.csv	7	In welchem Land ist Veronika derzeit?	Nigeria	Österreich	25929	0
2	0	21b	18	weiblich	HTR	0	text19.csv	8	Wie viele Stunden Zugfahrt wohnt Marianne von Paola entfernt?	3	3 Stunden	7733	1
2	0	22b	18	weiblich	HTR	1	text19.csv	0	Wer arbeitet in einem Projekt zur Wasserversorgung?	Veronika	Victoria	5456	0
2	0	22b	18	weiblich	HTR	1	text19.csv	1	Wem gehörte eine Reinigung?	Marianne	Marianne	13612	1
2	0	22b	18	weiblich	HTR	1	text19.csv	2	Wer ist Mariannes jüngstes Kind?	Paola	Hans	4951	0
2	0	22b	18	weiblich	HTR	1	text19.csv	3	Wie viele Enkelsöhne hat Marianne?	0	1	1516	0
2	0	22b	18	weiblich	HTR	1	text19.csv	4	In welchem Verwandtschaftsverhältnis steht Karla zu Hans?	Schwester	Nichte	12809	0
2	0	22b	18	weiblich	HTR	1	text19.csv	5	Wie viele Söhne hat Marianne?	2	2	2697	1
2	0	22b	18	weiblich	HTR	1	text19.csv	6	Womit ist Hans gerade beschäftigt?	Hausbau	Hausbau	2905	1
2	0	22b	18	weiblich	HTR	1	text19.csv	7	In welchem Land ist Veronika derzeit?	Nigeria	Nigeria	3414	1
2	0	22b	18	weiblich	HTR	1	text19.csv	8	Wie viele Stunden Zugfahrt wohnt Marianne von Paola entfernt?	3	3	2500	1
2	0	22b	18	weiblich	HTR	1	text30.csv	0	Wer will wieder Kontakt zu Marie aufnehmen?	Jakob	Tochter	9293	0
2	0	22b	18	weiblich	HTR	1	text30.csv	1	Wer hat derzeit keine feste Arbeitsstelle?	Paul	Pau	2984	1
2	0	22b	18	weiblich	HTR	1	text30.csv	2	Wer ist in der Medienbranche tätig?	Nina	Tochter	6674	0
2	0	22b	18	weiblich	HTR	1	text30.csv	3	Wie viele Geschwister hat Paul?	2	2	1821	1
2	0	22b	18	weiblich	HTR	1	text30.csv	4	In welchem Verwandtschaftsverhältnis steht Hanna zu Paul?	Oma	Geschwister	5290	0
2	0	22b	18	weiblich	HTR	1	text30.csv	5	In welchem Verwandtschaftsverhältnis steht Nina zu Jakob?	Schwester	Geschwister	5596	1
2	0	22b	18	weiblich	HTR	1	text30.csv	6	Was erschwert Paul die Arbeitssuche?	Legasthenie	Krankheit Legastenie	7841	1
2	0	22b	18	weiblich	HTR	1	text30.csv	7	Warum hat sich Jakob so lange nicht bei Marie gemeldet?	Angst	viel zu un	9161	0
2	0	22b	18	weiblich	HTR	1	text30.csv	8	Welchen Beruf hat Paul erlernt?	Schreiner	Schreiner	4732	1
2	0	22b	18	weiblich	HTR	0	text23.csv	0	Wer konnte von den Spekulationsgewinnen in den Urlaub fliegen?	Clarissa	Clarissa	4460	1
2	0	22b	18	weiblich	HTR	0	text23.csv	1	Wer spekuliert seit vielen Jahren an der Börse?	Heiko	Sohn von Clarissa	17318	0
2	0	22b	18	weiblich	HTR	0	text23.csv	2	Wer wohnt zwei Straßen von Rosa entfernt?	Vincent	Tochter Frieda	7539	0
2	0	22b	18	weiblich	HTR	0	text23.csv	3	In welchem Verwandtschaftsverhältnis steht Clarissa zu Gustav?	Schwester	VAter Tochter	6878	0
2	0	22b	18	weiblich	HTR	0	text23.csv	4	In welchem Verwandtschaftsverhältnis steht Frida zu Rosa?	Tochter	Tochter Mutter	5734	1
2	0	22b	18	weiblich	HTR	0	text23.csv	5	Wie viele Enkel hat Vincent?	0	3	2996	0
2	0	22b	18	weiblich	HTR	0	text23.csv	6	Wie alt ist Rosa?	85	82	2750	0
2	0	22b	18	weiblich	HTR	0	text23.csv	7	In welcher Stadt lebt Vincent?	Hamburg	Köln	16584	0
2	0	22b	18	weiblich	HTR	0	text23.csv	8	Wo machte Clarissa Urlaub?	Australien	Australien	4546	1
2	0	22b	18	weiblich	HTR	0	text31.csv	0	Wer hatte sich mit Tanjas Vater zerstritten?	Eugen	Vater von Frank	7613	0
2	0	22b	18	weiblich	HTR	0	text31.csv	1	Wer machte Eugen durch sein erstes gesprochenes Wort eine Freude?	Hendrik	Opa	5697	0
2	0	22b	18	weiblich	HTR	0	text31.csv	2	Wer war sehr gerne unter Menschen und warmherzig?	Martha	Frau vom Opa	5900	0
2	0	22b	18	weiblich	HTR	0	text31.csv	3	In welchem Verwandtschaftsverhältnis steht Martha zu Hendrik?	Großmutter	Tochter Vater	17653	0
2	0	22b	18	weiblich	HTR	0	text31.csv	4	In welchem Verwandtschaftsverhältnis steht Tanja zu Eugen?	Schwiegertochter	Tochter Vater	10984	0
2	0	22b	18	weiblich	HTR	0	text31.csv	5	Wie viele Kinder hat Martha?	1	1	3550	1
2	0	22b	18	weiblich	HTR	0	text31.csv	6	Woher kannte Frank Tanja?	Kindergarten	Kindergarten oder Grundschule	8904	0
2	0	22b	18	weiblich	HTR	0	text31.csv	7	Welches Geschäft besitzt Sebastian?	Baustoffhandel	Bauunternehmen	12868	0
2	0	22b	18	weiblich	HTR	0	text31.csv	8	Wie viele Jahre hatten sich Tanja und Frank nicht gesehen, als sie sich verliebten?	20	11	3397	0
2	0	23b	28	weiblich	HTR	1	text19.csv	0	Wer arbeitet in einem Projekt zur Wasserversorgung?	Veronika	Klaus Sohn von Marianne	23575	0
2	0	23b	28	weiblich	HTR	1	text19.csv	1	Wem gehörte eine Reinigung?	Marianne	Marianne	9398	1
2	0	23b	28	weiblich	HTR	1	text19.csv	2	Wer ist Mariannes jüngstes Kind?	Paola	Paola	5966	1
2	0	23b	28	weiblich	HTR	1	text19.csv	3	Wie viele Enkelsöhne hat Marianne?	0	1	4593	0
2	0	23b	28	weiblich	HTR	1	text19.csv	4	In welchem Verwandtschaftsverhältnis steht Karla zu Hans?	Schwester		15146	0
2	0	23b	28	weiblich	HTR	1	text19.csv	5	Wie viele Söhne hat Marianne?	2	2	3893	1
2	0	23b	28	weiblich	HTR	1	text19.csv	6	Womit ist Hans gerade beschäftigt?	Hausbau	Hausbau	4909	1
2	0	23b	28	weiblich	HTR	1	text19.csv	7	In welchem Land ist Veronika derzeit?	Nigeria	Irgendwo in Afrika	14788	0
2	0	23b	28	weiblich	HTR	1	text19.csv	8	Wie viele Stunden Zugfahrt wohnt Marianne von Paola entfernt?	3	2	12781	0
2	0	23b	28	weiblich	HTR	1	text33.csv	0	Wer kann ein Musikinstrument spielen?	Rene	der Bruder von Thalia namens Rene	22847	1
[truncated: 12,743 more rows]
