# Supplementary material for: Exploring short-term memory and listening effort in two-talker conversations: The influence of soft and moderate background noise
Source: PLoS One. 2025 Feb 6;20(2):e0318821. doi: 10.1371/journal.pone.0318821 (PMC11801578; doi:10.1371/journal.pone.0318821)
Supplement: S2 Dataset — (XLSX) [file pone.0318821.s002.xlsx]

## Sheet: Sheet 1
experiment	sectask	participant	age	sex	block	noise	text	digit	vibration	solution	response	correctness	rt
1	1	1	20	weiblich	dual part	0	text26.csv	7		j	f	0	692
1	1	1	20	weiblich	dual part	0	text26.csv	8		j	j	1	595
1	1	1	20	weiblich	dual part	0	text26.csv	8		j	j	1	365
1	1	1	20	weiblich	dual part	0	text26.csv	7		j	j	1	371
1	1	1	20	weiblich	dual part	0	text26.csv	9		j	j	1	317
1	1	1	20	weiblich	dual part	0	text26.csv	4		f	f	1	438
1	1	1	20	weiblich	dual part	0	text26.csv	6		j	j	1	576
1	1	1	20	weiblich	dual part	0	text26.csv	4		f	j	0	519
1	1	1	20	weiblich	dual part	0	text26.csv	8		j	j	1	307
1	1	1	20	weiblich	dual part	0	text26.csv	1		f	f	1	385
1	1	1	20	weiblich	dual part	0	text26.csv	8		j	j	1	396
1	1	1	20	weiblich	dual part	0	text26.csv	7		j	j	1	593
1	1	1	20	weiblich	dual part	0	text26.csv	6		j	j	1	423
1	1	1	20	weiblich	dual part	0	text26.csv	9		j	j	1	427
1	1	1	20	weiblich	dual part	0	text26.csv	7		j	j	1	364
1	1	1	20	weiblich	dual part	0	text26.csv	9		j	j	1	434
1	1	1	20	weiblich	dual part	0	text26.csv	9		j	j	1	348
1	1	1	20	weiblich	dual part	0	text26.csv	7		j	j	1	316
1	1	1	20	weiblich	dual part	0	text26.csv	7		j	j	1	310
1	1	1	20	weiblich	dual part	0	text26.csv	8		j	f	0	397
1	1	1	20	weiblich	dual part	0	text26.csv	4		f	f	1	455
1	1	1	20	weiblich	dual part	0	text26.csv	1		f	f	1	466
1	1	1	20	weiblich	dual part	0	text26.csv	9		j	j	1	421
1	1	1	20	weiblich	dual part	0	text26.csv	7		j	j	1	429
1	1	1	20	weiblich	dual part	0	text26.csv	2		f	f	1	465
1	1	1	20	weiblich	dual part	0	text26.csv	7		j	j	1	330
1	1	1	20	weiblich	dual part	0	text26.csv	3		f	f	1	405
1	1	1	20	weiblich	dual part	0	text26.csv	2		f	f	1	435
1	1	1	20	weiblich	dual part	0	text26.csv	8		j	j	1	464
1	1	1	20	weiblich	dual part	0	text26.csv	6		j	j	1	600
1	1	1	20	weiblich	dual part	0	text26.csv	6		j	j	1	329
1	1	1	20	weiblich	dual part	0	text26.csv	7		j	j	1	402
1	1	1	20	weiblich	dual part	0	text26.csv	9		j	j	1	341
1	1	1	20	weiblich	dual part	0	text26.csv	6		j	j	1	242
1	1	1	20	weiblich	dual part	0	text26.csv	2		f	f	1	323
1	1	1	20	weiblich	dual part	0	text26.csv	2		f	f	1	358
1	1	1	20	weiblich	dual part	0	text26.csv	1		f	j	0	344
1	1	1	20	weiblich	dual part	0	text26.csv	3		f	f	1	445
1	1	1	20	weiblich	dual part	0	text26.csv	3		f	f	1	380
1	1	1	20	weiblich	dual part	0	text26.csv	3		f	f	1	306
1	1	1	20	weiblich	dual part	0	text26.csv	9		j	j	1	484
1	1	1	20	weiblich	dual part	0	text26.csv	1		f	f	1	386
1	1	1	20	weiblich	dual part	0	text26.csv	6		j	j	1	568
1	1	1	20	weiblich	dual part	0	text26.csv	8		j	j	1	347
1	1	1	20	weiblich	dual part	0	text26.csv	6		j	j	1	472
1	1	1	20	weiblich	dual part	0	text26.csv	2		f	f	1	379
1	1	1	20	weiblich	dual part	0	text26.csv	9		j	j	1	348
1	1	1	20	weiblich	dual part	0	text26.csv	9		j	j	1	333
1	1	1	20	weiblich	dual part	0	text26.csv	4		f	f	1	498
1	1	1	20	weiblich	dual part	0	text26.csv	8		j	j	1	303
1	1	1	20	weiblich	dual part	0	text26.csv	4		f	f	1	431
1	1	1	20	weiblich	dual part	0	text26.csv	2		f	f	1	535
1	1	1	20	weiblich	dual part	0	text26.csv	4		f	f	1	379
1	1	1	20	weiblich	dual part	0	text26.csv	2		f	f	1	501
1	1	1	20	weiblich	dual part	0	text26.csv	1		f	f	1	401
1	1	1	20	weiblich	dual part	0	text26.csv	9		j	j	1	368
1	1	1	20	weiblich	dual part	0	text31.csv	6		j	j	1	1248
1	1	1	20	weiblich	dual part	0	text31.csv	3		f	f	1	332
1	1	1	20	weiblich	dual part	0	text31.csv	7		j	f	0	430
1	1	1	20	weiblich	dual part	0	text31.csv	7		j	j	1	359
1	1	1	20	weiblich	dual part	0	text31.csv	9		j	j	1	356
1	1	1	20	weiblich	dual part	0	text31.csv	8		j	j	1	341
1	1	1	20	weiblich	dual part	0	text31.csv	4		f	f	1	470
1	1	1	20	weiblich	dual part	0	text31.csv	2		f	f	1	293
1	1	1	20	weiblich	dual part	0	text31.csv	9		j	j	1	447
1	1	1	20	weiblich	dual part	0	text31.csv	7		j	j	1	404
1	1	1	20	weiblich	dual part	0	text31.csv	9		j	j	1	313
1	1	1	20	weiblich	dual part	0	text31.csv	8		j	j	1	279
1	1	1	20	weiblich	dual part	0	text31.csv	8		j	j	1	323
1	1	1	20	weiblich	dual part	0	text31.csv	6		j	j	1	290
1	1	1	20	weiblich	dual part	0	text31.csv	2		f	f	1	340
1	1	1	20	weiblich	dual part	0	text31.csv	1		f	f	1	358
1	1	1	20	weiblich	dual part	0	text31.csv	9		j	j	1	398
1	1	1	20	weiblich	dual part	0	text31.csv	8		j	j	1	336
1	1	1	20	weiblich	dual part	0	text31.csv	7		j	j	1	284
1	1	1	20	weiblich	dual part	0	text31.csv	9		j	j	1	357
1	1	1	20	weiblich	dual part	0	text31.csv	4		f	f	1	407
1	1	1	20	weiblich	dual part	0	text31.csv	9		j	j	1	408
1	1	1	20	weiblich	dual part	0	text31.csv	2		f	f	1	454
1	1	1	20	weiblich	dual part	0	text31.csv	9		j	j	1	606
1	1	1	20	weiblich	dual part	0	text31.csv	7		j	j	1	342
1	1	1	20	weiblich	dual part	0	text31.csv	4		f	f	1	420
1	1	1	20	weiblich	dual part	0	text31.csv	6		j	j	1	604
1	1	1	20	weiblich	dual part	0	text31.csv	8		j	j	1	440
1	1	1	20	weiblich	dual part	0	text31.csv	3		f	f	1	537
1	1	1	20	weiblich	dual part	0	text31.csv	2		f	f	1	303
1	1	1	20	weiblich	dual part	0	text31.csv	6		j	j	1	392
1	1	1	20	weiblich	dual part	0	text31.csv	2		f	j	0	319
1	1	1	20	weiblich	dual part	0	text31.csv	2		f	f	1	362
1	1	1	20	weiblich	dual part	0	text31.csv	1		f	f	1	330
1	1	1	20	weiblich	dual part	0	text31.csv	1		f	f	1	289
1	1	1	20	weiblich	dual part	0	text31.csv	1		f	f	1	313
1	1	1	20	weiblich	dual part	0	text31.csv	3		f	j	0	413
1	1	1	20	weiblich	dual part	0	text31.csv	3		f	f	1	381
1	1	1	20	weiblich	dual part	0	text31.csv	2		f	f	1	374
1	1	1	20	weiblich	dual part	0	text31.csv	2		f	f	1	265
1	1	1	20	weiblich	dual part	0	text31.csv	2		f	f	1	280
1	1	1	20	weiblich	dual part	0	text31.csv	9		j	f	0	282
1	1	1	20	weiblich	dual part	0	text31.csv	4		f	j	0	438
1	1	1	20	weiblich	dual part	0	text31.csv	7		j	j	1	460
1	1	1	20	weiblich	dual part	0	text31.csv	6		j	j	1	375
1	1	1	20	weiblich	dual part	0	text31.csv	8		j	j	1	360
1	1	1	20	weiblich	dual part	0	text31.csv	9		j	j	1	375
1	1	1	20	weiblich	dual part	0	text31.csv	1		f	f	1	370
1	1	1	20	weiblich	dual part	0	text31.csv	2		f	f	1	332
1	1	1	20	weiblich	dual part	0	text31.csv	8		j	j	1	370
1	1	1	20	weiblich	dual part	0	text31.csv	1		f	f	1	425
1	1	1	20	weiblich	dual part	0	text31.csv	8		j	j	1	394
1	1	1	20	weiblich	dual part	0	text31.csv	1		f	f	1	421
1	1	1	20	weiblich	dual part	0	text31.csv	9		j	j	1	379
1	1	1	20	weiblich	dual part	0	text31.csv	2		f	f	1	332
1	1	1	20	weiblich	dual part	0	text31.csv	1		f	f	1	369
1	1	1	20	weiblich	dual part	0	text31.csv	6		j	j	1	425
1	1	1	20	weiblich	dual part	0	text31.csv	3		f	f	1	309
1	1	1	20	weiblich	dual part	0	text31.csv	6		j	j	1	401
1	1	1	20	weiblich	dual part	0	text31.csv	2		f	f	1	311
1	1	1	20	weiblich	dual part	0	text32.csv	1		f	f	1	333
1	1	1	20	weiblich	dual part	0	text32.csv	1		f	f	1	335
1	1	1	20	weiblich	dual part	0	text32.csv	3		f	f	1	418
1	1	1	20	weiblich	dual part	0	text32.csv	6		j	f	0	432
1	1	1	20	weiblich	dual part	0	text32.csv	2		f	f	1	374
1	1	1	20	weiblich	dual part	0	text32.csv	2		f	f	1	365
1	1	1	20	weiblich	dual part	0	text32.csv	6		j	j	1	462
1	1	1	20	weiblich	dual part	0	text32.csv	7		j	j	1	364
1	1	1	20	weiblich	dual part	0	text32.csv	8		j	j	1	405
1	1	1	20	weiblich	dual part	0	text32.csv	7		j	j	1	400
1	1	1	20	weiblich	dual part	0	text32.csv	9		j	j	1	336
1	1	1	20	weiblich	dual part	0	text32.csv	1		f	f	1	433
1	1	1	20	weiblich	dual part	0	text32.csv	1		f	f	1	315
1	1	1	20	weiblich	dual part	0	text32.csv	8		j	j	1	408
1	1	1	20	weiblich	dual part	0	text32.csv	3		f	f	1	363
1	1	1	20	weiblich	dual part	0	text32.csv	4		f	f	1	582
1	1	1	20	weiblich	dual part	0	text32.csv	9		j	j	1	615
1	1	1	20	weiblich	dual part	0	text32.csv	8		j	j	1	441
1	1	1	20	weiblich	dual part	0	text32.csv	8		j	j	1	308
1	1	1	20	weiblich	dual part	0	text32.csv	6		j	j	1	421
1	1	1	20	weiblich	dual part	0	text32.csv	8		j	j	1	353
1	1	1	20	weiblich	dual part	0	text32.csv	2		f	f	1	405
1	1	1	20	weiblich	dual part	0	text32.csv	9		j	j	1	421
1	1	1	20	weiblich	dual part	0	text32.csv	6		j	j	1	360
1	1	1	20	weiblich	dual part	0	text32.csv	3		f	f	1	363
1	1	1	20	weiblich	dual part	0	text32.csv	4		f	j	0	513
1	1	1	20	weiblich	dual part	0	text32.csv	8		j	j	1	364
1	1	1	20	weiblich	dual part	0	text32.csv	7		j	j	1	374
1	1	1	20	weiblich	dual part	0	text32.csv	7		j	j	1	367
1	1	1	20	weiblich	dual part	0	text32.csv	9		j	j	1	430
1	1	1	20	weiblich	dual part	0	text32.csv	3		f	f	1	410
1	1	1	20	weiblich	dual part	0	text32.csv	9		j	j	1	418
1	1	1	20	weiblich	dual part	0	text32.csv	7		j	j	1	396
1	1	1	20	weiblich	dual part	0	text32.csv	2		f	f	1	454
1	1	1	20	weiblich	dual part	0	text32.csv	4		f	j	0	370
1	1	1	20	weiblich	dual part	0	text32.csv	1		f	f	1	339
1	1	1	20	weiblich	dual part	0	text32.csv	9		j	j	1	463
1	1	1	20	weiblich	dual part	0	text32.csv	1		f	f	1	350
1	1	1	20	weiblich	dual part	0	text32.csv	3		f	f	1	480
1	1	1	20	weiblich	dual part	0	text32.csv	9		j	j	1	498
1	1	1	20	weiblich	dual part	0	text32.csv	1		f	f	1	333
1	1	1	20	weiblich	dual part	0	text32.csv	3		f	f	1	374
1	1	1	20	weiblich	dual part	0	text32.csv	2		f	f	1	413
1	1	1	20	weiblich	dual part	0	text32.csv	7		j	j	1	495
1	1	1	20	weiblich	dual part	0	text32.csv	2		f	f	1	450
1	1	1	20	weiblich	dual part	0	text32.csv	1		f	f	1	581
1	1	1	20	weiblich	dual part	0	text32.csv	4		f	f	1	395
1	1	1	20	weiblich	dual part	0	text32.csv	9		j	j	1	389
1	1	1	20	weiblich	dual part	0	text32.csv	9		j	j	1	337
1	1	1	20	weiblich	dual part	0	text32.csv	4		f	f	1	357
1	1	1	20	weiblich	dual part	0	text32.csv	1		f	f	1	419
1	1	1	20	weiblich	dual part	0	text32.csv	7		j	j	1	488
1	1	1	20	weiblich	dual part	0	text32.csv	2		f	f	1	398
1	1	1	20	weiblich	dual part	0	text32.csv	9		j	j	1	450
1	1	1	20	weiblich	dual part	0	text32.csv	2		f	f	1	440
1	1	1	20	weiblich	dual part	0	text19.csv	6		j	j	1	300
1	1	1	20	weiblich	dual part	0	text19.csv	1		f	f	1	334
1	1	1	20	weiblich	dual part	0	text19.csv	4		f	f	1	347
1	1	1	20	weiblich	dual part	0	text19.csv	8		j	j	1	434
1	1	1	20	weiblich	dual part	0	text19.csv	7		j	j	1	430
1	1	1	20	weiblich	dual part	0	text19.csv	4		f	f	1	412
1	1	1	20	weiblich	dual part	0	text19.csv	4		f	f	1	394
1	1	1	20	weiblich	dual part	0	text19.csv	9		j	j	1	492
1	1	1	20	weiblich	dual part	0	text19.csv	9		j	j	1	340
1	1	1	20	weiblich	dual part	0	text19.csv	4		f	f	1	487
1	1	1	20	weiblich	dual part	0	text19.csv	9		j	j	1	432
1	1	1	20	weiblich	dual part	0	text19.csv	4		f	j	0	335
1	1	1	20	weiblich	dual part	0	text19.csv	9		j	j	1	332
1	1	1	20	weiblich	dual part	0	text19.csv	4		f	f	1	385
1	1	1	20	weiblich	dual part	0	text19.csv	6		j	f	0	842
1	1	1	20	weiblich	dual part	0	text19.csv	4		f	f	1	430
1	1	1	20	weiblich	dual part	0	text19.csv	4		f	f	1	389
1	1	1	20	weiblich	dual part	0	text19.csv	2		f	f	1	463
1	1	1	20	weiblich	dual part	0	text19.csv	2		f	f	1	355
1	1	1	20	weiblich	dual part	0	text19.csv	2		f	f	1	376
1	1	1	20	weiblich	dual part	0	text19.csv	9		j	j	1	664
1	1	1	20	weiblich	dual part	0	text19.csv	3		f	f	1	465
1	1	1	20	weiblich	dual part	0	text19.csv	4		f	f	1	450
1	1	1	20	weiblich	dual part	0	text19.csv	7		j	j	1	342
1	1	1	20	weiblich	dual part	0	text19.csv	9		j	j	1	326
1	1	1	20	weiblich	dual part	0	text19.csv	4		f	f	1	507
1	1	1	20	weiblich	dual part	0	text19.csv	2		f	f	1	526
1	1	1	20	weiblich	dual part	0	text19.csv	2		f	f	1	497
1	1	1	20	weiblich	dual part	0	text19.csv	3		f	f	1	324
1	1	1	20	weiblich	dual part	0	text19.csv	1		f	f	1	349
1	1	1	20	weiblich	dual part	0	text19.csv	8		j	j	1	299
1	1	1	20	weiblich	dual part	0	text19.csv	6		j	j	1	302
1	1	1	20	weiblich	dual part	0	text19.csv	1		f	f	1	340
1	1	1	20	weiblich	dual part	0	text19.csv	2		f	f	1	352
1	1	1	20	weiblich	dual part	0	text19.csv	2		f	f	1	340
1	1	1	20	weiblich	dual part	0	text19.csv	1		f	f	1	426
1	1	1	20	weiblich	dual part	0	text19.csv	7		j	j	1	458
1	1	1	20	weiblich	dual part	0	text19.csv	2		f	f	1	426
1	1	1	20	weiblich	dual part	0	text19.csv	3		f	f	1	538
1	1	1	20	weiblich	dual part	0	text19.csv	8		j	j	1	413
1	1	1	20	weiblich	dual part	0	text19.csv	2		f	f	1	353
1	1	1	20	weiblich	dual part	0	text19.csv	8		j	j	1	362
1	1	1	20	weiblich	dual part	0	text19.csv	1		f	f	1	365
1	1	1	20	weiblich	dual part	0	text19.csv	6		j	j	1	374
1	1	1	20	weiblich	dual part	0	text19.csv	1		f	f	1	349
1	1	1	20	weiblich	dual part	0	text19.csv	6		j	j	1	349
1	1	1	20	weiblich	dual part	0	text19.csv	7		j	j	1	370
1	1	1	20	weiblich	dual part	0	text19.csv	7		j	j	1	368
1	1	1	20	weiblich	dual part	0	text19.csv	4		f	f	1	339
1	1	1	20	weiblich	dual part	0	text19.csv	4		f	f	1	323
1	1	1	20	weiblich	dual part	0	text19.csv	3		f	f	1	515
1	1	1	20	weiblich	dual part	0	text19.csv	3		f	f	1	363
1	1	1	20	weiblich	dual part	0	text19.csv	8		j	j	1	501
1	1	1	20	weiblich	dual part	0	text19.csv	3		f	f	1	366
1	1	1	20	weiblich	dual part	0	text19.csv	8		j	j	1	388
1	1	1	20	weiblich	dual part	0	text19.csv	6		j	j	1	577
1	1	1	20	weiblich	dual part	0	text19.csv	1		f	f	1	345
1	1	1	20	weiblich	dual part	0	text19.csv	2		f	f	1	330
1	1	1	20	weiblich	dual part	0	text19.csv	8		j	j	1	450
1	1	1	20	weiblich	dual part	0	text34.csv	4		f	f	1	344
1	1	1	20	weiblich	dual part	0	text34.csv	2		f	f	1	330
1	1	1	20	weiblich	dual part	0	text34.csv	7		j	j	1	420
1	1	1	20	weiblich	dual part	0	text34.csv	4		f	f	1	361
1	1	1	20	weiblich	dual part	0	text34.csv	1		f	f	1	383
1	1	1	20	weiblich	dual part	0	text34.csv	9		j	j	1	380
1	1	1	20	weiblich	dual part	0	text34.csv	2		f	f	1	317
1	1	1	20	weiblich	dual part	0	text34.csv	6		j	j	1	385
1	1	1	20	weiblich	dual part	0	text34.csv	1		f	f	1	331
1	1	1	20	weiblich	dual part	0	text34.csv	9		j	j	1	428
1	1	1	20	weiblich	dual part	0	text34.csv	7		j	j	1	431
1	1	1	20	weiblich	dual part	0	text34.csv	9		j	j	1	529
1	1	1	20	weiblich	dual part	0	text34.csv	9		j	j	1	279
1	1	1	20	weiblich	dual part	0	text34.csv	6		j	f	0	466
1	1	1	20	weiblich	dual part	0	text34.csv	8		j	j	1	365
1	1	1	20	weiblich	dual part	0	text34.csv	9		j	j	1	344
1	1	1	20	weiblich	dual part	0	text34.csv	4		f	j	0	337
1	1	1	20	weiblich	dual part	0	text34.csv	4		f	f	1	337
1	1	1	20	weiblich	dual part	0	text34.csv	4		f	f	1	327
1	1	1	20	weiblich	dual part	0	text34.csv	8		j	j	1	408
1	1	1	20	weiblich	dual part	0	text34.csv	8		j	j	1	367
1	1	1	20	weiblich	dual part	0	text34.csv	2		f	f	1	466
1	1	1	20	weiblich	dual part	0	text34.csv	6		j	j	1	421
1	1	1	20	weiblich	dual part	0	text34.csv	7		j	j	1	455
1	1	1	20	weiblich	dual part	0	text34.csv	7		j	j	1	610
1	1	1	20	weiblich	dual part	0	text34.csv	9		j	j	1	486
1	1	1	20	weiblich	dual part	0	text34.csv	6		j	j	1	374
1	1	1	20	weiblich	dual part	0	text34.csv	4		f	f	1	350
1	1	1	20	weiblich	dual part	0	text34.csv	8		j	j	1	398
1	1	1	20	weiblich	dual part	0	text34.csv	2		f	f	1	415
1	1	1	20	weiblich	dual part	0	text34.csv	9		j	j	1	363
1	1	1	20	weiblich	dual part	0	text34.csv	9		j	j	1	262
1	1	1	20	weiblich	dual part	0	text34.csv	1		f	f	1	356
1	1	1	20	weiblich	dual part	0	text34.csv	7		j	j	1	444
1	1	1	20	weiblich	dual part	0	text34.csv	6		j	j	1	426
1	1	1	20	weiblich	dual part	0	text34.csv	2		f	f	1	419
1	1	1	20	weiblich	dual part	0	text34.csv	6		j	j	1	262
1	1	1	20	weiblich	dual part	0	text34.csv	2		f	f	1	414
1	1	1	20	weiblich	dual part	0	text34.csv	9		j	j	1	421
1	1	1	20	weiblich	dual part	0	text34.csv	3		f	f	1	471
1	1	1	20	weiblich	dual part	0	text34.csv	2		f	f	1	413
1	1	1	20	weiblich	dual part	0	text34.csv	9		j	j	1	428
1	1	1	20	weiblich	dual part	0	text34.csv	8		j	j	1	345
1	1	1	20	weiblich	dual part	0	text34.csv	1		f	f	1	380
1	1	1	20	weiblich	dual part	0	text34.csv	4		f	f	1	521
1	1	1	20	weiblich	dual part	0	text34.csv	6		j	j	1	484
1	1	1	20	weiblich	dual part	0	text34.csv	2		f	f	1	403
1	1	1	20	weiblich	dual part	0	text34.csv	3		f	f	1	592
1	1	1	20	weiblich	dual part	0	text34.csv	3		f	f	1	453
1	1	1	20	weiblich	dual part	0	text34.csv	8		j	j	1	376
1	1	1	20	weiblich	dual part	0	text34.csv	7		j	j	1	355
1	1	1	20	weiblich	dual part	0	text34.csv	6		j	f	0	486
1	1	1	20	weiblich	dual part	0	text34.csv	6		j	j	1	544
1	1	1	20	weiblich	dual part	0	text34.csv	3		f	f	1	350
1	1	1	20	weiblich	dual part	0	text34.csv	6		j	j	1	335
1	1	1	20	weiblich	dual part	0	text34.csv	6		j	j	1	332
1	1	1	20	weiblich	dual part	1	text23.csv	2		f	f	1	345
1	1	1	20	weiblich	dual part	1	text23.csv	1		f	f	1	389
1	1	1	20	weiblich	dual part	1	text23.csv	6		j	j	1	359
1	1	1	20	weiblich	dual part	1	text23.csv	3		f	f	1	324
1	1	1	20	weiblich	dual part	1	text23.csv	4		f	f	1	341
1	1	1	20	weiblich	dual part	1	text23.csv	2		f	f	1	337
1	1	1	20	weiblich	dual part	1	text23.csv	8		j	j	1	402
1	1	1	20	weiblich	dual part	1	text23.csv	6		j	j	1	383
1	1	1	20	weiblich	dual part	1	text23.csv	3		f	f	1	363
1	1	1	20	weiblich	dual part	1	text23.csv	2		f	f	1	313
1	1	1	20	weiblich	dual part	1	text23.csv	2		f	f	1	351
1	1	1	20	weiblich	dual part	1	text23.csv	1		f	f	1	414
1	1	1	20	weiblich	dual part	1	text23.csv	9		j	j	1	381
1	1	1	20	weiblich	dual part	1	text23.csv	4		f	f	1	414
1	1	1	20	weiblich	dual part	1	text23.csv	6		j	j	1	444
1	1	1	20	weiblich	dual part	1	text23.csv	9		j	j	1	343
1	1	1	20	weiblich	dual part	1	text23.csv	3		f	f	1	512
1	1	1	20	weiblich	dual part	1	text23.csv	9		j	j	1	420
1	1	1	20	weiblich	dual part	1	text23.csv	2		f	f	1	377
1	1	1	20	weiblich	dual part	1	text23.csv	9		j	j	1	358
1	1	1	20	weiblich	dual part	1	text23.csv	9		j	j	1	448
1	1	1	20	weiblich	dual part	1	text23.csv	3		f	f	1	428
1	1	1	20	weiblich	dual part	1	text23.csv	7		j	j	1	524
1	1	1	20	weiblich	dual part	1	text23.csv	1		f	f	1	375
1	1	1	20	weiblich	dual part	1	text23.csv	6		j	j	1	409
1	1	1	20	weiblich	dual part	1	text23.csv	7		j	j	1	360
1	1	1	20	weiblich	dual part	1	text23.csv	6		j	j	1	398
1	1	1	20	weiblich	dual part	1	text23.csv	6		j	j	1	315
1	1	1	20	weiblich	dual part	1	text23.csv	2		f	f	1	435
1	1	1	20	weiblich	dual part	1	text23.csv	7		j	j	1	360
1	1	1	20	weiblich	dual part	1	text23.csv	7		j	j	1	297
1	1	1	20	weiblich	dual part	1	text23.csv	4		f	f	1	331
1	1	1	20	weiblich	dual part	1	text23.csv	6		j	f	0	299
1	1	1	20	weiblich	dual part	1	text23.csv	2		f	f	1	331
1	1	1	20	weiblich	dual part	1	text23.csv	1		f	f	1	364
1	1	1	20	weiblich	dual part	1	text23.csv	6		j	j	1	347
1	1	1	20	weiblich	dual part	1	text23.csv	4		f	j	0	606
1	1	1	20	weiblich	dual part	1	text23.csv	6		j	j	1	503
1	1	1	20	weiblich	dual part	1	text23.csv	4		f	f	1	369
1	1	1	20	weiblich	dual part	1	text23.csv	8		j	j	1	662
1	1	1	20	weiblich	dual part	1	text23.csv	7		j	j	1	485
1	1	1	20	weiblich	dual part	1	text23.csv	8		j	j	1	417
1	1	1	20	weiblich	dual part	1	text23.csv	8		j	j	1	301
1	1	1	20	weiblich	dual part	1	text23.csv	4		f	f	1	391
1	1	1	20	weiblich	dual part	1	text23.csv	7		j	j	1	452
1	1	1	20	weiblich	dual part	1	text23.csv	2		f	f	1	390
1	1	1	20	weiblich	dual part	1	text23.csv	6		j	j	1	404
1	1	1	20	weiblich	dual part	1	text23.csv	4		f	f	1	608
1	1	1	20	weiblich	dual part	1	text23.csv	4		f	f	1	345
1	1	1	20	weiblich	dual part	1	text23.csv	7		j	j	1	352
1	1	1	20	weiblich	dual part	1	text23.csv	7		j	j	1	319
1	1	1	20	weiblich	dual part	1	text23.csv	1		f	f	1	360
1	1	1	20	weiblich	dual part	1	text23.csv	9		j	j	1	330
1	1	1	20	weiblich	dual part	1	text23.csv	7		j	j	1	356
1	1	1	20	weiblich	dual part	1	text23.csv	7		j	j	1	277
1	1	1	20	weiblich	dual part	1	text23.csv	8		j	j	1	333
1	1	1	20	weiblich	dual part	1	text23.csv	3		f	f	1	344
1	1	1	20	weiblich	dual part	1	text33.csv	1		f	f	1	335
1	1	1	20	weiblich	dual part	1	text33.csv	3		f	f	1	303
1	1	1	20	weiblich	dual part	1	text33.csv	4		f	f	1	333
1	1	1	20	weiblich	dual part	1	text33.csv	1		f	f	1	346
1	1	1	20	weiblich	dual part	1	text33.csv	7		j	j	1	447
1	1	1	20	weiblich	dual part	1	text33.csv	1		f	f	1	324
1	1	1	20	weiblich	dual part	1	text33.csv	4		f	j	0	333
1	1	1	20	weiblich	dual part	1	text33.csv	9		j	j	1	355
1	1	1	20	weiblich	dual part	1	text33.csv	4		f	f	1	391
1	1	1	20	weiblich	dual part	1	text33.csv	9		j	j	1	391
1	1	1	20	weiblich	dual part	1	text33.csv	9		j	j	1	326
1	1	1	20	weiblich	dual part	1	text33.csv	4		f	f	1	357
1	1	1	20	weiblich	dual part	1	text33.csv	2		f	f	1	316
1	1	1	20	weiblich	dual part	1	text33.csv	4		f	f	1	299
1	1	1	20	weiblich	dual part	1	text33.csv	7		j	j	1	387
1	1	1	20	weiblich	dual part	1	text33.csv	9		j	j	1	281
1	1	1	20	weiblich	dual part	1	text33.csv	1		f	f	1	350
1	1	1	20	weiblich	dual part	1	text33.csv	8		j	j	1	405
1	1	1	20	weiblich	dual part	1	text33.csv	9		j	j	1	432
1	1	1	20	weiblich	dual part	1	text33.csv	4		f	j	0	385
1	1	1	20	weiblich	dual part	1	text33.csv	8		j	j	1	353
1	1	1	20	weiblich	dual part	1	text33.csv	6		j	f	0	459
1	1	1	20	weiblich	dual part	1	text33.csv	8		j	j	1	343
1	1	1	20	weiblich	dual part	1	text33.csv	7		j	j	1	366
1	1	1	20	weiblich	dual part	1	text33.csv	4		f	f	1	400
1	1	1	20	weiblich	dual part	1	text33.csv	6		j	j	1	408
1	1	1	20	weiblich	dual part	1	text33.csv	2		f	f	1	415
1	1	1	20	weiblich	dual part	1	text33.csv	7		j	j	1	385
1	1	1	20	weiblich	dual part	1	text33.csv	1		f	f	1	387
1	1	1	20	weiblich	dual part	1	text33.csv	2		f	f	1	368
1	1	1	20	weiblich	dual part	1	text33.csv	1		f	f	1	432
1	1	1	20	weiblich	dual part	1	text33.csv	8		j	j	1	570
1	1	1	20	weiblich	dual part	1	text33.csv	7		j	j	1	476
1	1	1	20	weiblich	dual part	1	text33.csv	3		f	f	1	372
1	1	1	20	weiblich	dual part	1	text33.csv	6		j	j	1	324
1	1	1	20	weiblich	dual part	1	text33.csv	8		j	j	1	377
1	1	1	20	weiblich	dual part	1	text33.csv	6		j	j	1	459
1	1	1	20	weiblich	dual part	1	text33.csv	6		j	j	1	544
1	1	1	20	weiblich	dual part	1	text33.csv	2		f	f	1	491
1	1	1	20	weiblich	dual part	1	text33.csv	2		f	f	1	336
1	1	1	20	weiblich	dual part	1	text33.csv	8		j	j	1	559
1	1	1	20	weiblich	dual part	1	text33.csv	9		j	j	1	358
1	1	1	20	weiblich	dual part	1	text33.csv	4		f	j	0	549
1	1	1	20	weiblich	dual part	1	text33.csv	8		j	j	1	387
1	1	1	20	weiblich	dual part	1	text33.csv	7		j	j	1	570
1	1	1	20	weiblich	dual part	1	text33.csv	8		j	j	1	420
1	1	1	20	weiblich	dual part	1	text33.csv	1		f	f	1	331
1	1	1	20	weiblich	dual part	1	text33.csv	3		f	f	1	538
1	1	1	20	weiblich	dual part	1	text33.csv	9		j	j	1	371
1	1	1	20	weiblich	dual part	1	text33.csv	6		j	j	1	381
1	1	1	20	weiblich	dual part	1	text33.csv	9		j	j	1	411
1	1	1	20	weiblich	dual part	1	text33.csv	8		j	j	1	386
1	1	1	20	weiblich	dual part	1	text33.csv	9		j	j	1	344
1	1	1	20	weiblich	dual part	1	text33.csv	3		f	f	1	498
1	1	1	20	weiblich	dual part	1	text33.csv	1		f	f	1	405
1	1	1	20	weiblich	dual part	1	text33.csv	8		j	j	1	469
1	1	1	20	weiblich	dual part	1	text33.csv	4		f	f	1	595
1	1	1	20	weiblich	dual part	1	text33.csv	4		f	f	1	423
1	1	1	20	weiblich	dual part	1	text29.csv	7		j	j	1	369
1	1	1	20	weiblich	dual part	1	text29.csv	4		f	f	1	350
1	1	1	20	weiblich	dual part	1	text29.csv	6		j	j	1	398
1	1	1	20	weiblich	dual part	1	text29.csv	8		j	j	1	347
1	1	1	20	weiblich	dual part	1	text29.csv	6		j	j	1	310
1	1	1	20	weiblich	dual part	1	text29.csv	9		j	j	1	319
1	1	1	20	weiblich	dual part	1	text29.csv	8		j	j	1	332
1	1	1	20	weiblich	dual part	1	text29.csv	1		f	f	1	416
1	1	1	20	weiblich	dual part	1	text29.csv	4		f	f	1	682
1	1	1	20	weiblich	dual part	1	text29.csv	7		j	j	1	528
1	1	1	20	weiblich	dual part	1	text29.csv	7		j	j	1	768
1	1	1	20	weiblich	dual part	1	text29.csv	4		f	f	1	354
1	1	1	20	weiblich	dual part	1	text29.csv	6		j	j	1	460
1	1	1	20	weiblich	dual part	1	text29.csv	6		j	j	1	331
1	1	1	20	weiblich	dual part	1	text29.csv	4		f	j	0	276
1	1	1	20	weiblich	dual part	1	text29.csv	8		j	j	1	445
1	1	1	20	weiblich	dual part	1	text29.csv	3		f	f	1	447
1	1	1	20	weiblich	dual part	1	text29.csv	1		f	f	1	402
1	1	1	20	weiblich	dual part	1	text29.csv	4		f	f	1	472
1	1	1	20	weiblich	dual part	1	text29.csv	9		j	j	1	315
1	1	1	20	weiblich	dual part	1	text29.csv	4		f	f	1	425
1	1	1	20	weiblich	dual part	1	text29.csv	1		f	f	1	527
1	1	1	20	weiblich	dual part	1	text29.csv	9		j	j	1	402
1	1	1	20	weiblich	dual part	1	text29.csv	2		f	f	1	495
1	1	1	20	weiblich	dual part	1	text29.csv	7		j	j	1	480
1	1	1	20	weiblich	dual part	1	text29.csv	4		f	f	1	389
1	1	1	20	weiblich	dual part	1	text29.csv	1		f	f	1	321
1	1	1	20	weiblich	dual part	1	text29.csv	4		f	f	1	464
1	1	1	20	weiblich	dual part	1	text29.csv	6		j	j	1	558
1	1	1	20	weiblich	dual part	1	text29.csv	7		j	j	1	408
1	1	1	20	weiblich	dual part	1	text29.csv	4		f	f	1	545
1	1	1	20	weiblich	dual part	1	text29.csv	7		j	j	1	492
1	1	1	20	weiblich	dual part	1	text29.csv	8		j	j	1	416
1	1	1	20	weiblich	dual part	1	text29.csv	4		f	f	1	448
1	1	1	20	weiblich	dual part	1	text29.csv	4		f	j	0	668
1	1	1	20	weiblich	dual part	1	text29.csv	1		f	f	1	408
1	1	1	20	weiblich	dual part	1	text29.csv	9		j	j	1	353
1	1	1	20	weiblich	dual part	1	text29.csv	9		j	j	1	372
1	1	1	20	weiblich	dual part	1	text29.csv	9		j	j	1	311
1	1	1	20	weiblich	dual part	1	text29.csv	9		j	j	1	277
1	1	1	20	weiblich	dual part	1	text29.csv	8		j	j	1	443
1	1	1	20	weiblich	dual part	1	text29.csv	2		f	f	1	505
1	1	1	20	weiblich	dual part	1	text29.csv	6		j	j	1	304
1	1	1	20	weiblich	dual part	1	text29.csv	7		j	j	1	365
1	1	1	20	weiblich	dual part	1	text29.csv	8		j	j	1	317
1	1	1	20	weiblich	dual part	1	text29.csv	1		f	f	1	343
1	1	1	20	weiblich	dual part	1	text29.csv	1		f	f	1	326
1	1	1	20	weiblich	dual part	1	text29.csv	9		j	j	1	412
1	1	1	20	weiblich	dual part	1	text29.csv	4		f	f	1	371
1	1	1	20	weiblich	dual part	1	text29.csv	8		j	j	1	308
1	1	1	20	weiblich	dual part	1	text29.csv	2		f	f	1	355
1	1	1	20	weiblich	dual part	1	text29.csv	2		f	f	1	363
1	1	1	20	weiblich	dual part	1	text29.csv	8		j	j	1	436
1	1	1	20	weiblich	dual part	1	text29.csv	6		j	j	1	508
1	1	1	20	weiblich	dual part	1	text29.csv	2		f	f	1	422
1	1	1	20	weiblich	dual part	1	text29.csv	9		j	j	1	374
1	1	1	20	weiblich	dual part	1	text29.csv	1		f	f	1	418
1	1	1	20	weiblich	dual part	1	text29.csv	9		j	j	1	365
1	1	1	20	weiblich	dual part	1	text29.csv	9		j	j	1	374
1	1	1	20	weiblich	dual part	1	text24.csv	9		j	j	1	299
1	1	1	20	weiblich	dual part	1	text24.csv	7		j	j	1	314
1	1	1	20	weiblich	dual part	1	text24.csv	2		f	f	1	384
1	1	1	20	weiblich	dual part	1	text24.csv	1		f	f	1	323
1	1	1	20	weiblich	dual part	1	text24.csv	4		f	f	1	372
1	1	1	20	weiblich	dual part	1	text24.csv	7		j	j	1	392
1	1	1	20	weiblich	dual part	1	text24.csv	1		f	f	1	351
1	1	1	20	weiblich	dual part	1	text24.csv	7		j	j	1	378
1	1	1	20	weiblich	dual part	1	text24.csv	9		j	j	1	367
1	1	1	20	weiblich	dual part	1	text24.csv	2		f	f	1	373
1	1	1	20	weiblich	dual part	1	text24.csv	3		f	f	1	368
1	1	1	20	weiblich	dual part	1	text24.csv	9		j	j	1	664
1	1	1	20	weiblich	dual part	1	text24.csv	6		j	j	1	425
1	1	1	20	weiblich	dual part	1	text24.csv	9		j	j	1	475
1	1	1	20	weiblich	dual part	1	text24.csv	2		f	f	1	548
1	1	1	20	weiblich	dual part	1	text24.csv	4		f	f	1	467
1	1	1	20	weiblich	dual part	1	text24.csv	2		f	f	1	336
1	1	1	20	weiblich	dual part	1	text24.csv	4		f	f	1	358
1	1	1	20	weiblich	dual part	1	text24.csv	4		f	f	1	372
1	1	1	20	weiblich	dual part	1	text24.csv	2		f	f	1	503
1	1	1	20	weiblich	dual part	1	text24.csv	9		j	j	1	330
1	1	1	20	weiblich	dual part	1	text24.csv	6		j	j	1	642
1	1	1	20	weiblich	dual part	1	text24.csv	4		f	f	1	605
1	1	1	20	weiblich	dual part	1	text24.csv	8		j	j	1	397
1	1	1	20	weiblich	dual part	1	text24.csv	3		f	f	1	430
1	1	1	20	weiblich	dual part	1	text24.csv	2		f	f	1	335
1	1	1	20	weiblich	dual part	1	text24.csv	1		f	f	1	340
1	1	1	20	weiblich	dual part	1	text24.csv	2		f	f	1	292
1	1	1	20	weiblich	dual part	1	text24.csv	9		j	j	1	318
1	1	1	20	weiblich	dual part	1	text24.csv	1		f	f	1	326
1	1	1	20	weiblich	dual part	1	text24.csv	4		f	f	1	309
1	1	1	20	weiblich	dual part	1	text24.csv	6		j	j	1	484
1	1	1	20	weiblich	dual part	1	text24.csv	2		f	f	1	318
1	1	1	20	weiblich	dual part	1	text24.csv	9		j	j	1	314
1	1	1	20	weiblich	dual part	1	text24.csv	6		j	f	0	413
1	1	1	20	weiblich	dual part	1	text24.csv	9		j	j	1	437
1	1	1	20	weiblich	dual part	1	text24.csv	6		j	j	1	414
1	1	1	20	weiblich	dual part	1	text24.csv	4		f	j	0	284
1	1	1	20	weiblich	dual part	1	text24.csv	8		j	j	1	338
1	1	1	20	weiblich	dual part	1	text24.csv	7		j	f	0	340
1	1	1	20	weiblich	dual part	1	text24.csv	1		f	f	1	364
1	1	1	20	weiblich	dual part	1	text24.csv	6		j	j	1	440
1	1	1	20	weiblich	dual part	1	text24.csv	8		j	j	1	347
1	1	1	20	weiblich	dual part	1	text24.csv	9		j	j	1	352
1	1	1	20	weiblich	dual part	1	text24.csv	2		f	j	0	290
1	1	1	20	weiblich	dual part	1	text24.csv	3		f	f	1	323
1	1	1	20	weiblich	dual part	1	text24.csv	6		j	j	1	297
1	1	1	20	weiblich	dual part	1	text24.csv	9		j	j	1	345
1	1	1	20	weiblich	dual part	1	text24.csv	1		f	f	1	580
1	1	1	20	weiblich	dual part	1	text24.csv	7		j	j	1	392
1	1	1	20	weiblich	dual part	1	text24.csv	4		f	f	1	417
1	1	1	20	weiblich	dual part	1	text24.csv	6		j	j	1	313
1	1	1	20	weiblich	dual part	1	text24.csv	4		f	j	0	283
1	1	1	20	weiblich	dual part	1	text24.csv	2		f	f	1	332
1	1	1	20	weiblich	dual part	1	text24.csv	8		j	j	1	297
1	1	1	20	weiblich	dual part	1	text24.csv	7		j	j	1	317
1	1	1	20	weiblich	dual part	1	text24.csv	8		j	j	1	383
1	1	1	20	weiblich	dual part	1	text24.csv	3		f	f	1	400
1	1	1	20	weiblich	dual part	1	text24.csv	7		j	j	1	391
1	1	1	20	weiblich	dual part	1	text25.csv	8		j	f	0	323
1	1	1	20	weiblich	dual part	1	text25.csv	1		f	f	1	366
1	1	1	20	weiblich	dual part	1	text25.csv	2		f	f	1	308
1	1	1	20	weiblich	dual part	1	text25.csv	3		f	f	1	440
1	1	1	20	weiblich	dual part	1	text25.csv	8		j	j	1	301
1	1	1	20	weiblich	dual part	1	text25.csv	6		j	j	1	414
1	1	1	20	weiblich	dual part	1	text25.csv	3		f	f	1	495
1	1	1	20	weiblich	dual part	1	text25.csv	6		j	j	1	451
1	1	1	20	weiblich	dual part	1	text25.csv	3		f	f	1	398
1	1	1	20	weiblich	dual part	1	text25.csv	8		j	j	1	288
1	1	1	20	weiblich	dual part	1	text25.csv	6		j	j	1	292
1	1	1	20	weiblich	dual part	1	text25.csv	9		j	j	1	331
1	1	1	20	weiblich	dual part	1	text25.csv	6		j	j	1	316
1	1	1	20	weiblich	dual part	1	text25.csv	7		j	j	1	314
1	1	1	20	weiblich	dual part	1	text25.csv	9		j	j	1	303
1	1	1	20	weiblich	dual part	1	text25.csv	8		j	j	1	273
1	1	1	20	weiblich	dual part	1	text25.csv	1		f	f	1	388
1	1	1	20	weiblich	dual part	1	text25.csv	3		f	f	1	538
1	1	1	20	weiblich	dual part	1	text25.csv	8		j	j	1	380
1	1	1	20	weiblich	dual part	1	text25.csv	3		f	f	1	538
1	1	1	20	weiblich	dual part	1	text25.csv	4		f	f	1	408
1	1	1	20	weiblich	dual part	1	text25.csv	1		f	f	1	486
1	1	1	20	weiblich	dual part	1	text25.csv	1		f	f	1	370
1	1	1	20	weiblich	dual part	1	text25.csv	6		j	j	1	375
1	1	1	20	weiblich	dual part	1	text25.csv	6		j	j	1	346
1	1	1	20	weiblich	dual part	1	text25.csv	7		j	f	0	364
1	1	1	20	weiblich	dual part	1	text25.csv	3		f	f	1	444
1	1	1	20	weiblich	dual part	1	text25.csv	6		j	j	1	414
1	1	1	20	weiblich	dual part	1	text25.csv	1		f	f	1	373
1	1	1	20	weiblich	dual part	1	text25.csv	8		j	j	1	374
1	1	1	20	weiblich	dual part	1	text25.csv	1		f	f	1	376
1	1	1	20	weiblich	dual part	1	text25.csv	2		f	f	1	356
1	1	1	20	weiblich	dual part	1	text25.csv	3		f	f	1	344
1	1	1	20	weiblich	dual part	1	text25.csv	2		f	f	1	336
1	1	1	20	weiblich	dual part	1	text25.csv	8		j	j	1	381
1	1	1	20	weiblich	dual part	1	text25.csv	9		j	j	1	328
1	1	1	20	weiblich	dual part	1	text25.csv	3		f	f	1	357
1	1	1	20	weiblich	dual part	1	text25.csv	3		f	f	1	456
1	1	1	20	weiblich	dual part	1	text25.csv	8		j	j	1	458
1	1	1	20	weiblich	dual part	1	text25.csv	3		f	f	1	368
1	1	1	20	weiblich	dual part	1	text25.csv	3		f	f	1	368
1	1	1	20	weiblich	dual part	1	text25.csv	7		j	j	1	463
1	1	1	20	weiblich	dual part	1	text25.csv	7		j	j	1	331
1	1	1	20	weiblich	dual part	1	text25.csv	2		f	f	1	340
1	1	1	20	weiblich	dual part	1	text25.csv	1		f	f	1	346
1	1	1	20	weiblich	dual part	1	text25.csv	8		j	j	1	349
1	1	1	20	weiblich	dual part	1	text25.csv	3		f	f	1	355
1	1	1	20	weiblich	dual part	1	text25.csv	8		j	j	1	270
1	1	1	20	weiblich	dual part	1	text25.csv	9		j	j	1	311
1	1	1	20	weiblich	dual part	1	text25.csv	6		j	f	0	386
1	1	1	20	weiblich	dual part	1	text25.csv	1		f	f	1	380
1	1	1	20	weiblich	dual part	1	text25.csv	1		f	f	1	389
1	1	1	20	weiblich	dual part	1	text25.csv	7		j	j	1	467
1	1	1	20	weiblich	dual part	1	text25.csv	2		f	f	1	436
1	1	1	20	weiblich	dual part	1	text25.csv	6		j	j	1	276
1	1	1	20	weiblich	dual part	1	text25.csv	9		j	j	1	329
1	1	1	20	weiblich	dual part	1	text25.csv	1		f	f	1	337
1	1	1	20	weiblich	dual part	1	text25.csv	2		f	f	1	333
1	1	1	20	weiblich	dual part	1	text25.csv	1		f	f	1	301
1	1	1	20	weiblich	dual part	1	text25.csv	3		f	f	1	283
1	1	1	20	weiblich	single	0		2		f	f	1	571
1	1	1	20	weiblich	single	0		9		j	j	1	419
1	1	1	20	weiblich	single	0		9		j	j	1	330
1	1	1	20	weiblich	single	0		4		f	f	1	399
1	1	1	20	weiblich	single	0		3		f	f	1	333
1	1	1	20	weiblich	single	0		2		f	f	1	310
1	1	1	20	weiblich	single	0		1		f	f	1	283
1	1	1	20	weiblich	single	0		6		j	j	1	281
1	1	1	20	weiblich	single	0		2		f	f	1	309
1	1	1	20	weiblich	single	0		1		f	f	1	330
1	1	1	20	weiblich	single	0		7		j	j	1	388
1	1	1	20	weiblich	single	0		8		j	j	1	379
1	1	1	20	weiblich	single	0		3		f	f	1	324
1	1	1	20	weiblich	single	0		9		j	j	1	413
1	1	1	20	weiblich	single	0		8		j	j	1	326
1	1	1	20	weiblich	single	0		9		j	j	1	333
1	1	1	20	weiblich	single	0		3		f	f	1	353
1	1	1	20	weiblich	single	0		7		j	j	1	417
1	1	1	20	weiblich	single	0		2		f	f	1	330
1	1	1	20	weiblich	single	0		4		f	f	1	430
1	1	1	20	weiblich	single	0		2		f	f	1	331
1	1	1	20	weiblich	single	0		8		j	j	1	374
1	1	1	20	weiblich	single	0		3		f	f	1	350
1	1	1	20	weiblich	single	0		2		f	f	1	315
1	1	1	20	weiblich	single	0		4		f	f	1	374
1	1	1	20	weiblich	single	0		9		j	j	1	340
1	1	1	20	weiblich	single	0		1		f	f	1	315
1	1	1	20	weiblich	single	0		1		f	f	1	316
1	1	1	20	weiblich	single	0		4		f	j	0	376
1	1	1	20	weiblich	single	0		8		j	j	1	376
1	1	1	20	weiblich	single	0		1		f	f	1	376
1	1	1	20	weiblich	single	0		9		j	j	1	403
1	1	1	20	weiblich	single	0		9		j	j	1	329
1	1	1	20	weiblich	single	0		3		f	f	1	404
1	1	1	20	weiblich	single	0		4		f	f	1	325
1	1	1	20	weiblich	single	0		6		j	j	1	323
1	1	1	20	weiblich	single	0		6		j	j	1	329
1	1	1	20	weiblich	single	0		1		f	f	1	333
1	1	1	20	weiblich	single	0		2		f	f	1	419
1	1	1	20	weiblich	single	0		9		j	j	1	520
1	1	1	20	weiblich	single	1		9		j	j	1	515
1	1	1	20	weiblich	single	1		7		j	j	1	309
1	1	1	20	weiblich	single	1		6		j	j	1	308
1	1	1	20	weiblich	single	1		4		f	f	1	347
1	1	1	20	weiblich	single	1		4		f	f	1	290
1	1	1	20	weiblich	single	1		7		j	j	1	310
1	1	1	20	weiblich	single	1		3		f	j	0	322
1	1	1	20	weiblich	single	1		6		j	j	1	310
1	1	1	20	weiblich	single	1		8		j	j	1	375
1	1	1	20	weiblich	single	1		3		f	f	1	270
1	1	1	20	weiblich	single	1		4		f	f	1	419
1	1	1	20	weiblich	single	1		8		j	j	1	401
1	1	1	20	weiblich	single	1		9		j	j	1	317
1	1	1	20	weiblich	single	1		6		j	j	1	308
1	1	1	20	weiblich	single	1		9		j	j	1	293
1	1	1	20	weiblich	single	1		9		j	j	1	324
1	1	1	20	weiblich	single	1		6		j	j	1	258
1	1	1	20	weiblich	single	1		4		f	f	1	362
1	1	1	20	weiblich	single	1		6		j	j	1	356
1	1	1	20	weiblich	single	1		9		j	j	1	349
1	1	1	20	weiblich	single	1		2		f	f	1	355
1	1	1	20	weiblich	single	1		4		f	j	0	329
1	1	1	20	weiblich	single	1		8		j	j	1	356
1	1	1	20	weiblich	single	1		3		f	f	1	357
1	1	1	20	weiblich	single	1		3		f	f	1	289
1	1	1	20	weiblich	single	1		6		j	j	1	417
1	1	1	20	weiblich	single	1		4		f	f	1	394
1	1	1	20	weiblich	single	1		2		f	f	1	290
1	1	1	20	weiblich	single	1		9		j	j	1	434
1	1	1	20	weiblich	single	1		6		j	j	1	361
1	1	1	20	weiblich	single	1		8		j	j	1	340
1	1	1	20	weiblich	single	1		3		f	f	1	419
1	1	1	20	weiblich	single	1		4		f	f	1	436
1	1	1	20	weiblich	single	1		3		f	f	1	325
1	1	1	20	weiblich	single	1		9		j	f	0	286
1	1	1	20	weiblich	single	1		3		f	f	1	444
1	1	1	20	weiblich	single	1		1		f	f	1	359
1	1	1	20	weiblich	single	1		7		j	j	1	471
1	1	1	20	weiblich	single	1		7		j	j	1	275
1	1	1	20	weiblich	single	1		1		f	f	1	348
1	1	11	19	weiblich	dual part	1	text22.csv	4		f	f	1	528
1	1	11	19	weiblich	dual part	1	text22.csv	7		j	j	1	331
1	1	11	19	weiblich	dual part	1	text22.csv	9		j	j	1	369
1	1	11	19	weiblich	dual part	1	text22.csv	9		j	j	1	368
1	1	11	19	weiblich	dual part	1	text22.csv	3		f	f	1	373
1	1	11	19	weiblich	dual part	1	text22.csv	2		f	f	1	389
1	1	11	19	weiblich	dual part	1	text22.csv	1		f	f	1	406
1	1	11	19	weiblich	dual part	1	text22.csv	2		f	f	1	322
1	1	11	19	weiblich	dual part	1	text22.csv	4		f	f	1	453
1	1	11	19	weiblich	dual part	1	text22.csv	1		f	f	1	380
1	1	11	19	weiblich	dual part	1	text22.csv	6		j	j	1	449
1	1	11	19	weiblich	dual part	1	text22.csv	9		j	j	1	374
1	1	11	19	weiblich	dual part	1	text22.csv	3		f	f	1	378
1	1	11	19	weiblich	dual part	1	text22.csv	9		j	j	1	425
1	1	11	19	weiblich	dual part	1	text22.csv	9		j	j	1	383
1	1	11	19	weiblich	dual part	1	text22.csv	4		f	f	1	388
1	1	11	19	weiblich	dual part	1	text22.csv	6		j	j	1	360
1	1	11	19	weiblich	dual part	1	text22.csv	2		f	f	1	331
1	1	11	19	weiblich	dual part	1	text22.csv	7		j	j	1	396
1	1	11	19	weiblich	dual part	1	text22.csv	8		j	j	1	411
1	1	11	19	weiblich	dual part	1	text22.csv	3		f	f	1	376
1	1	11	19	weiblich	dual part	1	text22.csv	3		f	f	1	365
1	1	11	19	weiblich	dual part	1	text22.csv	6		j	j	1	372
1	1	11	19	weiblich	dual part	1	text22.csv	6		j	j	1	443
1	1	11	19	weiblich	dual part	1	text22.csv	7		j	j	1	423
1	1	11	19	weiblich	dual part	1	text22.csv	9		j	j	1	402
1	1	11	19	weiblich	dual part	1	text22.csv	1		f	f	1	358
1	1	11	19	weiblich	dual part	1	text22.csv	6		j	j	1	410
1	1	11	19	weiblich	dual part	1	text22.csv	1		f	f	1	384
1	1	11	19	weiblich	dual part	1	text22.csv	6		j	j	1	402
1	1	11	19	weiblich	dual part	1	text22.csv	1		f	f	1	524
1	1	11	19	weiblich	dual part	1	text22.csv	7		j	j	1	395
1	1	11	19	weiblich	dual part	1	text22.csv	3		f	f	1	352
1	1	11	19	weiblich	dual part	1	text22.csv	8		j	j	1	563
1	1	11	19	weiblich	dual part	1	text22.csv	4		f	f	1	393
1	1	11	19	weiblich	dual part	1	text22.csv	1		f	f	1	400
1	1	11	19	weiblich	dual part	1	text22.csv	1		f	f	1	367
1	1	11	19	weiblich	dual part	1	text22.csv	2		f	f	1	380
1	1	11	19	weiblich	dual part	1	text22.csv	4		f	f	1	406
1	1	11	19	weiblich	dual part	1	text22.csv	4		f	f	1	350
1	1	11	19	weiblich	dual part	1	text22.csv	1		f	f	1	379
1	1	11	19	weiblich	dual part	1	text22.csv	2		f	f	1	358
1	1	11	19	weiblich	dual part	1	text22.csv	3		f	f	1	348
1	1	11	19	weiblich	dual part	1	text22.csv	4		f	f	1	291
1	1	11	19	weiblich	dual part	1	text22.csv	7		j	j	1	363
1	1	11	19	weiblich	dual part	1	text22.csv	7		j	j	1	374
1	1	11	19	weiblich	dual part	1	text22.csv	3		f	f	1	367
1	1	11	19	weiblich	dual part	1	text22.csv	9		j	j	1	371
1	1	11	19	weiblich	dual part	1	text22.csv	1		f	f	1	319
1	1	11	19	weiblich	dual part	1	text22.csv	7		j	j	1	368
1	1	11	19	weiblich	dual part	1	text22.csv	2		f	f	1	374
1	1	11	19	weiblich	dual part	1	text22.csv	8		j	j	1	448
1	1	11	19	weiblich	dual part	1	text22.csv	6		j	j	1	442
1	1	11	19	weiblich	dual part	1	text22.csv	3		f	f	1	409
1	1	11	19	weiblich	dual part	1	text22.csv	8		j	j	1	436
1	1	11	19	weiblich	dual part	1	text22.csv	3		f	f	1	403
1	1	11	19	weiblich	dual part	1	text22.csv	3		f	f	1	377
1	1	11	19	weiblich	dual part	1	text25.csv	4		f		0
1	1	11	19	weiblich	dual part	1	text25.csv	2		f	f	1	404
1	1	11	19	weiblich	dual part	1	text25.csv	3		f	f	1	344
1	1	11	19	weiblich	dual part	1	text25.csv	4		f	f	1	363
1	1	11	19	weiblich	dual part	1	text25.csv	7		j	j	1	374
1	1	11	19	weiblich	dual part	1	text25.csv	7		j	j	1	310
1	1	11	19	weiblich	dual part	1	text25.csv	9		j	f	0	315
1	1	11	19	weiblich	dual part	1	text25.csv	4		f	f	1	354
1	1	11	19	weiblich	dual part	1	text25.csv	7		j	j	1	331
1	1	11	19	weiblich	dual part	1	text25.csv	9		j	j	1	340
1	1	11	19	weiblich	dual part	1	text25.csv	8		j	j	1	373
1	1	11	19	weiblich	dual part	1	text25.csv	6		j	j	1	316
1	1	11	19	weiblich	dual part	1	text25.csv	7		j	j	1	368
1	1	11	19	weiblich	dual part	1	text25.csv	7		j	j	1	286
1	1	11	19	weiblich	dual part	1	text25.csv	6		j	j	1	308
1	1	11	19	weiblich	dual part	1	text25.csv	3		f	f	1	362
1	1	11	19	weiblich	dual part	1	text25.csv	4		f	f	1	351
1	1	11	19	weiblich	dual part	1	text25.csv	1		f	f	1	358
1	1	11	19	weiblich	dual part	1	text25.csv	9		j	j	1	397
1	1	11	19	weiblich	dual part	1	text25.csv	3		f	f	1	308
1	1	11	19	weiblich	dual part	1	text25.csv	1		f	f	1	361
1	1	11	19	weiblich	dual part	1	text25.csv	8		j	j	1	407
1	1	11	19	weiblich	dual part	1	text25.csv	4		f	f	1	397
1	1	11	19	weiblich	dual part	1	text25.csv	8		j	j	1	383
1	1	11	19	weiblich	dual part	1	text25.csv	8		j	j	1	367
1	1	11	19	weiblich	dual part	1	text25.csv	2		f	f	1	359
1	1	11	19	weiblich	dual part	1	text25.csv	9		j	j	1	340
1	1	11	19	weiblich	dual part	1	text25.csv	8		j	j	1	380
1	1	11	19	weiblich	dual part	1	text25.csv	9		j	j	1	406
1	1	11	19	weiblich	dual part	1	text25.csv	2		f	j	0	330
1	1	11	19	weiblich	dual part	1	text25.csv	1		f	f	1	422
1	1	11	19	weiblich	dual part	1	text25.csv	1		f	f	1	342
1	1	11	19	weiblich	dual part	1	text25.csv	1		f	f	1	334
1	1	11	19	weiblich	dual part	1	text25.csv	7		j	j	1	340
1	1	11	19	weiblich	dual part	1	text25.csv	7		j	j	1	385
1	1	11	19	weiblich	dual part	1	text25.csv	9		j	f	0	333
1	1	11	19	weiblich	dual part	1	text25.csv	6		j	j	1	409
1	1	11	19	weiblich	dual part	1	text25.csv	6		j	j	1	395
1	1	11	19	weiblich	dual part	1	text25.csv	1		f	f	1	389
1	1	11	19	weiblich	dual part	1	text25.csv	2		f	f	1	326
1	1	11	19	weiblich	dual part	1	text25.csv	9		j	j	1	382
1	1	11	19	weiblich	dual part	1	text25.csv	3		f	f	1	392
1	1	11	19	weiblich	dual part	1	text25.csv	3		f	f	1	372
1	1	11	19	weiblich	dual part	1	text25.csv	8		j	j	1	418
1	1	11	19	weiblich	dual part	1	text25.csv	8		j	j	1	365
1	1	11	19	weiblich	dual part	1	text25.csv	3		f	f	1	362
1	1	11	19	weiblich	dual part	1	text25.csv	8		j	f	0	344
1	1	11	19	weiblich	dual part	1	text25.csv	2		f	f	1	323
1	1	11	19	weiblich	dual part	1	text25.csv	8		j	j	1	386
1	1	11	19	weiblich	dual part	1	text25.csv	4		f	f	1	421
1	1	11	19	weiblich	dual part	1	text25.csv	2		f	f	1	378
1	1	11	19	weiblich	dual part	1	text25.csv	9		j	j	1	367
1	1	11	19	weiblich	dual part	1	text25.csv	7		j	j	1	381
1	1	11	19	weiblich	dual part	1	text25.csv	2		f	f	1	350
1	1	11	19	weiblich	dual part	1	text25.csv	3		f	f	1	403
1	1	11	19	weiblich	dual part	1	text25.csv	6		j	j	1	514
1	1	11	19	weiblich	dual part	1	text25.csv	2		f	f	1	381
1	1	11	19	weiblich	dual part	1	text28.csv	8		j	j	1	1235
1	1	11	19	weiblich	dual part	1	text28.csv	7		j	j	1	345
1	1	11	19	weiblich	dual part	1	text28.csv	8		j	j	1	324
1	1	11	19	weiblich	dual part	1	text28.csv	6		j	j	1	328
1	1	11	19	weiblich	dual part	1	text28.csv	2		f	f	1	334
1	1	11	19	weiblich	dual part	1	text28.csv	4		f	j	0	325
1	1	11	19	weiblich	dual part	1	text28.csv	9		j	j	1	404
1	1	11	19	weiblich	dual part	1	text28.csv	8		j	f	0	311
1	1	11	19	weiblich	dual part	1	text28.csv	6		j	f	0	323
1	1	11	19	weiblich	dual part	1	text28.csv	9		j	j	1	403
1	1	11	19	weiblich	dual part	1	text28.csv	4		f	f	1	384
1	1	11	19	weiblich	dual part	1	text28.csv	6		j	j	1	386
1	1	11	19	weiblich	dual part	1	text28.csv	8		j	j	1	364
1	1	11	19	weiblich	dual part	1	text28.csv	9		j	j	1	373
1	1	11	19	weiblich	dual part	1	text28.csv	2		f	f	1	328
1	1	11	19	weiblich	dual part	1	text28.csv	7		j	j	1	390
1	1	11	19	weiblich	dual part	1	text28.csv	6		j	j	1	412
1	1	11	19	weiblich	dual part	1	text28.csv	9		j	j	1	365
1	1	11	19	weiblich	dual part	1	text28.csv	4		f	f	1	539
1	1	11	19	weiblich	dual part	1	text28.csv	2		f	f	1	385
1	1	11	19	weiblich	dual part	1	text28.csv	4		f	f	1	354
1	1	11	19	weiblich	dual part	1	text28.csv	6		j	j	1	466
1	1	11	19	weiblich	dual part	1	text28.csv	6		j	j	1	348
1	1	11	19	weiblich	dual part	1	text28.csv	7		j	j	1	376
1	1	11	19	weiblich	dual part	1	text28.csv	8		j	j	1	315
1	1	11	19	weiblich	dual part	1	text28.csv	2		f	f	1	399
1	1	11	19	weiblich	dual part	1	text28.csv	1		f	f	1	407
1	1	11	19	weiblich	dual part	1	text28.csv	4		f	f	1	614
1	1	11	19	weiblich	dual part	1	text28.csv	7		j	j	1	409
1	1	11	19	weiblich	dual part	1	text28.csv	7		j	j	1	316
1	1	11	19	weiblich	dual part	1	text28.csv	7		j	j	1	427
1	1	11	19	weiblich	dual part	1	text28.csv	7		j	j	1	317
1	1	11	19	weiblich	dual part	1	text28.csv	8		j	j	1	425
1	1	11	19	weiblich	dual part	1	text28.csv	8		j	j	1	337
1	1	11	19	weiblich	dual part	1	text28.csv	1		f	f	1	372
1	1	11	19	weiblich	dual part	1	text28.csv	9		j	j	1	440
1	1	11	19	weiblich	dual part	1	text28.csv	6		j	j	1	400
1	1	11	19	weiblich	dual part	1	text28.csv	2		f	f	1	304
1	1	11	19	weiblich	dual part	1	text28.csv	4		f	f	1	296
1	1	11	19	weiblich	dual part	1	text28.csv	6		j	j	1	351
1	1	11	19	weiblich	dual part	1	text28.csv	8		j	j	1	364
1	1	11	19	weiblich	dual part	1	text28.csv	7		j	j	1	328
1	1	11	19	weiblich	dual part	1	text28.csv	2		f	f	1	348
1	1	11	19	weiblich	dual part	1	text28.csv	1		f	f	1	368
1	1	11	19	weiblich	dual part	1	text28.csv	1		f	f	1	273
1	1	11	19	weiblich	dual part	1	text28.csv	3		f	j	0	364
1	1	11	19	weiblich	dual part	1	text28.csv	6		j	f	0	296
1	1	11	19	weiblich	dual part	1	text28.csv	1		f	f	1	375
1	1	11	19	weiblich	dual part	1	text28.csv	8		j	j	1	320
1	1	11	19	weiblich	dual part	1	text28.csv	2		f	f	1	345
1	1	11	19	weiblich	dual part	1	text28.csv	3		f	f	1	459
1	1	11	19	weiblich	dual part	1	text28.csv	9		j	f	0	365
1	1	11	19	weiblich	dual part	1	text28.csv	7		j	j	1	427
1	1	11	19	weiblich	dual part	1	text28.csv	4		f	f	1	377
1	1	11	19	weiblich	dual part	1	text28.csv	1		f	f	1	315
1	1	11	19	weiblich	dual part	1	text28.csv	3		f	f	1	420
1	1	11	19	weiblich	dual part	1	text28.csv	7		j	j	1	527
1	1	11	19	weiblich	dual part	1	text28.csv	2		f	f	1	377
1	1	11	19	weiblich	dual part	1	text19.csv	1		f	f	1	1278
1	1	11	19	weiblich	dual part	1	text19.csv	9		j	j	1	300
1	1	11	19	weiblich	dual part	1	text19.csv	4		f	f	1	373
1	1	11	19	weiblich	dual part	1	text19.csv	6		j	j	1	322
1	1	11	19	weiblich	dual part	1	text19.csv	6		j	j	1	391
1	1	11	19	weiblich	dual part	1	text19.csv	3		f	f	1	419
1	1	11	19	weiblich	dual part	1	text19.csv	7		j	j	1	358
1	1	11	19	weiblich	dual part	1	text19.csv	2		f	f	1	369
1	1	11	19	weiblich	dual part	1	text19.csv	4		f	f	1	360
1	1	11	19	weiblich	dual part	1	text19.csv	3		f	f	1	357
1	1	11	19	weiblich	dual part	1	text19.csv	3		f	f	1	343
1	1	11	19	weiblich	dual part	1	text19.csv	3		f	f	1	282
1	1	11	19	weiblich	dual part	1	text19.csv	1		f	f	1	346
1	1	11	19	weiblich	dual part	1	text19.csv	9		j	j	1	336
1	1	11	19	weiblich	dual part	1	text19.csv	2		f	f	1	328
1	1	11	19	weiblich	dual part	1	text19.csv	1		f	f	1	376
1	1	11	19	weiblich	dual part	1	text19.csv	1		f	f	1	336
1	1	11	19	weiblich	dual part	1	text19.csv	1		f	f	1	313
1	1	11	19	weiblich	dual part	1	text19.csv	4		f	j	0	421
1	1	11	19	weiblich	dual part	1	text19.csv	7		j	j	1	370
1	1	11	19	weiblich	dual part	1	text19.csv	8		j	f	0	364
1	1	11	19	weiblich	dual part	1	text19.csv	2		f	f	1	372
1	1	11	19	weiblich	dual part	1	text19.csv	2		f	f	1	428
1	1	11	19	weiblich	dual part	1	text19.csv	3		f	f	1	386
1	1	11	19	weiblich	dual part	1	text19.csv	8		j	j	1	423
1	1	11	19	weiblich	dual part	1	text19.csv	9		j	j	1	388
1	1	11	19	weiblich	dual part	1	text19.csv	6		j	j	1	453
1	1	11	19	weiblich	dual part	1	text19.csv	2		f	f	1	345
1	1	11	19	weiblich	dual part	1	text19.csv	1		f	f	1	637
1	1	11	19	weiblich	dual part	1	text19.csv	4		f	f	1	391
1	1	11	19	weiblich	dual part	1	text19.csv	7		j	j	1	369
1	1	11	19	weiblich	dual part	1	text19.csv	3		f	f	1	385
1	1	11	19	weiblich	dual part	1	text19.csv	9		j	j	1	351
1	1	11	19	weiblich	dual part	1	text19.csv	9		j	j	1	400
1	1	11	19	weiblich	dual part	1	text19.csv	2		f	f	1	316
1	1	11	19	weiblich	dual part	1	text19.csv	9		j	j	1	611
1	1	11	19	weiblich	dual part	1	text19.csv	4		f	f	1	411
1	1	11	19	weiblich	dual part	1	text19.csv	6		j	j	1	448
1	1	11	19	weiblich	dual part	1	text19.csv	2		f	f	1	396
1	1	11	19	weiblich	dual part	1	text19.csv	2		f	f	1	339
1	1	11	19	weiblich	dual part	1	text19.csv	4		f	f	1	375
1	1	11	19	weiblich	dual part	1	text19.csv	1		f	f	1	318
1	1	11	19	weiblich	dual part	1	text19.csv	2		f	f	1	389
1	1	11	19	weiblich	dual part	1	text19.csv	6		j	j	1	434
1	1	11	19	weiblich	dual part	1	text19.csv	2		f	f	1	360
1	1	11	19	weiblich	dual part	1	text19.csv	1		f	j	0	372
1	1	11	19	weiblich	dual part	1	text19.csv	2		f	f	1	419
1	1	11	19	weiblich	dual part	1	text19.csv	9		j	j	1	401
1	1	11	19	weiblich	dual part	1	text19.csv	7		j	j	1	447
1	1	11	19	weiblich	dual part	1	text19.csv	2		f	f	1	372
1	1	11	19	weiblich	dual part	1	text19.csv	4		f	f	1	376
1	1	11	19	weiblich	dual part	1	text19.csv	2		f	f	1	328
1	1	11	19	weiblich	dual part	1	text19.csv	2		f	f	1	267
1	1	11	19	weiblich	dual part	1	text19.csv	3		f	j	0	335
1	1	11	19	weiblich	dual part	1	text19.csv	3		f	f	1	373
1	1	11	19	weiblich	dual part	1	text19.csv	7		j	f	0	320
1	1	11	19	weiblich	dual part	1	text19.csv	8		j	j	1	413
1	1	11	19	weiblich	dual part	1	text19.csv	7		j	j	1	376
1	1	11	19	weiblich	dual part	1	text19.csv	1		f	f	1	328
1	1	11	19	weiblich	dual part	1	text19.csv	9		j	j	1	368
1	1	11	19	weiblich	dual part	1	text30.csv	1		f	f	1	1027
1	1	11	19	weiblich	dual part	1	text30.csv	2		f	f	1	298
1	1	11	19	weiblich	dual part	1	text30.csv	8		j	j	1	364
1	1	11	19	weiblich	dual part	1	text30.csv	4		f	f	1	383
1	1	11	19	weiblich	dual part	1	text30.csv	3		f	f	1	306
1	1	11	19	weiblich	dual part	1	text30.csv	3		f	f	1	300
1	1	11	19	weiblich	dual part	1	text30.csv	3		f	f	1	294
1	1	11	19	weiblich	dual part	1	text30.csv	6		j	j	1	328
1	1	11	19	weiblich	dual part	1	text30.csv	8		j	j	1	376
1	1	11	19	weiblich	dual part	1	text30.csv	9		j	j	1	395
1	1	11	19	weiblich	dual part	1	text30.csv	9		j	j	1	372
1	1	11	19	weiblich	dual part	1	text30.csv	6		j	j	1	301
1	1	11	19	weiblich	dual part	1	text30.csv	8		j	j	1	485
1	1	11	19	weiblich	dual part	1	text30.csv	8		j	j	1	327
1	1	11	19	weiblich	dual part	1	text30.csv	4		f	f	1	393
1	1	11	19	weiblich	dual part	1	text30.csv	7		j	j	1	421
1	1	11	19	weiblich	dual part	1	text30.csv	9		j	j	1	353
1	1	11	19	weiblich	dual part	1	text30.csv	4		f	f	1	400
1	1	11	19	weiblich	dual part	1	text30.csv	2		f	f	1	356
1	1	11	19	weiblich	dual part	1	text30.csv	6		j	j	1	382
1	1	11	19	weiblich	dual part	1	text30.csv	4		f	j	0	306
1	1	11	19	weiblich	dual part	1	text30.csv	3		f	f	1	376
1	1	11	19	weiblich	dual part	1	text30.csv	7		j	j	1	362
1	1	11	19	weiblich	dual part	1	text30.csv	6		j	j	1	387
1	1	11	19	weiblich	dual part	1	text30.csv	4		f	f	1	428
1	1	11	19	weiblich	dual part	1	text30.csv	8		j	j	1	399
1	1	11	19	weiblich	dual part	1	text30.csv	2		f	f	1	390
1	1	11	19	weiblich	dual part	1	text30.csv	3		f	f	1	380
1	1	11	19	weiblich	dual part	1	text30.csv	4		f	f	1	372
1	1	11	19	weiblich	dual part	1	text30.csv	3		f	f	1	462
1	1	11	19	weiblich	dual part	1	text30.csv	4		f	f	1	387
1	1	11	19	weiblich	dual part	1	text30.csv	4		f	f	1	305
1	1	11	19	weiblich	dual part	1	text30.csv	4		f	f	1	329
1	1	11	19	weiblich	dual part	1	text30.csv	4		f	f	1	274
1	1	11	19	weiblich	dual part	1	text30.csv	4		f	f	1	248
1	1	11	19	weiblich	dual part	1	text30.csv	7		j	f	0	236
1	1	11	19	weiblich	dual part	1	text30.csv	9		j	j	1	628
1	1	11	19	weiblich	dual part	1	text30.csv	6		j	j	1	338
1	1	11	19	weiblich	dual part	1	text30.csv	9		j	j	1	336
1	1	11	19	weiblich	dual part	1	text30.csv	2		f	f	1	370
1	1	11	19	weiblich	dual part	1	text30.csv	9		j	j	1	398
1	1	11	19	weiblich	dual part	1	text30.csv	2		f	f	1	566
1	1	11	19	weiblich	dual part	1	text30.csv	3		f	f	1	337
1	1	11	19	weiblich	dual part	1	text30.csv	7		j	j	1	533
1	1	11	19	weiblich	dual part	1	text30.csv	3		f	f	1	510
1	1	11	19	weiblich	dual part	1	text30.csv	9		j	j	1	360
1	1	11	19	weiblich	dual part	1	text30.csv	3		f	f	1	304
1	1	11	19	weiblich	dual part	1	text30.csv	6		j	j	1	284
1	1	11	19	weiblich	dual part	1	text30.csv	2		f	f	1	286
1	1	11	19	weiblich	dual part	1	text30.csv	9		j	f	0	305
1	1	11	19	weiblich	dual part	1	text30.csv	2		f	f	1	296
1	1	11	19	weiblich	dual part	1	text30.csv	7		j	j	1	311
1	1	11	19	weiblich	dual part	1	text30.csv	1		f	f	1	319
1	1	11	19	weiblich	dual part	1	text30.csv	1		f	f	1	345
1	1	11	19	weiblich	dual part	1	text30.csv	8		j	f	0	322
1	1	11	19	weiblich	dual part	1	text30.csv	2		f	f	1	449
1	1	11	19	weiblich	dual part	1	text30.csv	9		j	j	1	428
1	1	11	19	weiblich	dual part	0	text34.csv	9		j		0
1	1	11	19	weiblich	dual part	0	text34.csv	2		f	f	1	382
1	1	11	19	weiblich	dual part	0	text34.csv	7		j	j	1	344
1	1	11	19	weiblich	dual part	0	text34.csv	2		f	f	1	296
1	1	11	19	weiblich	dual part	0	text34.csv	3		f	f	1	357
1	1	11	19	weiblich	dual part	0	text34.csv	8		j	j	1	407
1	1	11	19	weiblich	dual part	0	text34.csv	7		j	j	1	319
1	1	11	19	weiblich	dual part	0	text34.csv	6		j	j	1	338
1	1	11	19	weiblich	dual part	0	text34.csv	4		f	f	1	398
1	1	11	19	weiblich	dual part	0	text34.csv	9		j	j	1	534
1	1	11	19	weiblich	dual part	0	text34.csv	2		f	f	1	400
1	1	11	19	weiblich	dual part	0	text34.csv	2		f	f	1	362
1	1	11	19	weiblich	dual part	0	text34.csv	6		j	j	1	392
1	1	11	19	weiblich	dual part	0	text34.csv	4		f	f	1	327
1	1	11	19	weiblich	dual part	0	text34.csv	1		f	f	1	385
1	1	11	19	weiblich	dual part	0	text34.csv	7		j	j	1	322
1	1	11	19	weiblich	dual part	0	text34.csv	6		j	j	1	450
1	1	11	19	weiblich	dual part	0	text34.csv	4		f	j	0	241
1	1	11	19	weiblich	dual part	0	text34.csv	6		j	j	1	370
1	1	11	19	weiblich	dual part	0	text34.csv	7		j	j	1	449
1	1	11	19	weiblich	dual part	0	text34.csv	2		f	f	1	407
1	1	11	19	weiblich	dual part	0	text34.csv	2		f	f	1	412
1	1	11	19	weiblich	dual part	0	text34.csv	6		j	j	1	476
1	1	11	19	weiblich	dual part	0	text34.csv	4		f	f	1	378
1	1	11	19	weiblich	dual part	0	text34.csv	4		f	f	1	332
1	1	11	19	weiblich	dual part	0	text34.csv	2		f	f	1	361
1	1	11	19	weiblich	dual part	0	text34.csv	7		j	j	1	398
1	1	11	19	weiblich	dual part	0	text34.csv	3		f	f	1	339
1	1	11	19	weiblich	dual part	0	text34.csv	4		f	f	1	384
1	1	11	19	weiblich	dual part	0	text34.csv	9		j	j	1	489
1	1	11	19	weiblich	dual part	0	text34.csv	9		j	j	1	393
1	1	11	19	weiblich	dual part	0	text34.csv	4		f	f	1	419
1	1	11	19	weiblich	dual part	0	text34.csv	8		j	j	1	451
1	1	11	19	weiblich	dual part	0	text34.csv	8		j	j	1	412
1	1	11	19	weiblich	dual part	0	text34.csv	9		j	j	1	461
1	1	11	19	weiblich	dual part	0	text34.csv	6		j	j	1	390
1	1	11	19	weiblich	dual part	0	text34.csv	8		j	j	1	384
1	1	11	19	weiblich	dual part	0	text34.csv	4		f	j	0	279
1	1	11	19	weiblich	dual part	0	text34.csv	2		f	f	1	351
1	1	11	19	weiblich	dual part	0	text34.csv	9		j	j	1	328
1	1	11	19	weiblich	dual part	0	text34.csv	2		f	f	1	326
1	1	11	19	weiblich	dual part	0	text34.csv	3		f	f	1	478
1	1	11	19	weiblich	dual part	0	text34.csv	3		f	f	1	319
1	1	11	19	weiblich	dual part	0	text34.csv	3		f	f	1	335
1	1	11	19	weiblich	dual part	0	text34.csv	3		f	f	1	272
1	1	11	19	weiblich	dual part	0	text34.csv	4		f	j	0	374
1	1	11	19	weiblich	dual part	0	text34.csv	3		f	f	1	326
1	1	11	19	weiblich	dual part	0	text34.csv	3		f	f	1	269
1	1	11	19	weiblich	dual part	0	text34.csv	7		j	f	0	231
1	1	11	19	weiblich	dual part	0	text34.csv	9		j	j	1	332
1	1	11	19	weiblich	dual part	0	text34.csv	3		f	f	1	370
1	1	11	19	weiblich	dual part	0	text34.csv	2		f	f	1	351
1	1	11	19	weiblich	dual part	0	text34.csv	8		j	j	1	381
1	1	11	19	weiblich	dual part	0	text34.csv	3		f	f	1	343
1	1	11	19	weiblich	dual part	0	text34.csv	6		j	j	1	334
1	1	11	19	weiblich	dual part	0	text34.csv	1		f	f	1	271
1	1	11	19	weiblich	dual part	0	text34.csv	9		j	j	1	287
1	1	11	19	weiblich	dual part	0	text32.csv	9		j	j	1	841
1	1	11	19	weiblich	dual part	0	text32.csv	1		f	f	1	351
1	1	11	19	weiblich	dual part	0	text32.csv	1		f	f	1	350
1	1	11	19	weiblich	dual part	0	text32.csv	3		f	f	1	330
1	1	11	19	weiblich	dual part	0	text32.csv	3		f	f	1	394
1	1	11	19	weiblich	dual part	0	text32.csv	8		j	j	1	382
1	1	11	19	weiblich	dual part	0	text32.csv	3		f	f	1	343
1	1	11	19	weiblich	dual part	0	text32.csv	8		j	j	1	381
1	1	11	19	weiblich	dual part	0	text32.csv	8		j	j	1	381
1	1	11	19	weiblich	dual part	0	text32.csv	3		f	f	1	352
1	1	11	19	weiblich	dual part	0	text32.csv	7		j	j	1	343
1	1	11	19	weiblich	dual part	0	text32.csv	8		j	j	1	395
1	1	11	19	weiblich	dual part	0	text32.csv	1		f	f	1	449
1	1	11	19	weiblich	dual part	0	text32.csv	2		f	f	1	411
1	1	11	19	weiblich	dual part	0	text32.csv	2		f	f	1	325
1	1	11	19	weiblich	dual part	0	text32.csv	1		f	f	1	318
1	1	11	19	weiblich	dual part	0	text32.csv	7		j	j	1	569
1	1	11	19	weiblich	dual part	0	text32.csv	1		f	f	1	364
1	1	11	19	weiblich	dual part	0	text32.csv	6		j	j	1	369
1	1	11	19	weiblich	dual part	0	text32.csv	8		j	j	1	323
1	1	11	19	weiblich	dual part	0	text32.csv	1		f	f	1	393
1	1	11	19	weiblich	dual part	0	text32.csv	1		f	f	1	316
1	1	11	19	weiblich	dual part	0	text32.csv	2		f	f	1	381
1	1	11	19	weiblich	dual part	0	text32.csv	3		f	f	1	284
1	1	11	19	weiblich	dual part	0	text32.csv	2		f	f	1	346
1	1	11	19	weiblich	dual part	0	text32.csv	4		f	f	1	353
1	1	11	19	weiblich	dual part	0	text32.csv	3		f	f	1	309
1	1	11	19	weiblich	dual part	0	text32.csv	4		f	f	1	289
1	1	11	19	weiblich	dual part	0	text32.csv	8		j	f	0	274
1	1	11	19	weiblich	dual part	0	text32.csv	4		f	f	1	348
1	1	11	19	weiblich	dual part	0	text32.csv	1		f	f	1	307
1	1	11	19	weiblich	dual part	0	text32.csv	2		f	f	1	321
1	1	11	19	weiblich	dual part	0	text32.csv	1		f	f	1	329
1	1	11	19	weiblich	dual part	0	text32.csv	1		f	f	1	330
1	1	11	19	weiblich	dual part	0	text32.csv	8		j	j	1	327
1	1	11	19	weiblich	dual part	0	text32.csv	1		f	f	1	494
1	1	11	19	weiblich	dual part	0	text32.csv	3		f	f	1	329
1	1	11	19	weiblich	dual part	0	text32.csv	3		f	f	1	275
1	1	11	19	weiblich	dual part	0	text32.csv	6		j	j	1	399
1	1	11	19	weiblich	dual part	0	text32.csv	4		f	f	1	351
1	1	11	19	weiblich	dual part	0	text32.csv	9		j	f	0	295
1	1	11	19	weiblich	dual part	0	text32.csv	6		j	j	1	340
1	1	11	19	weiblich	dual part	0	text32.csv	8		j	j	1	352
1	1	11	19	weiblich	dual part	0	text32.csv	4		f	f	1	475
1	1	11	19	weiblich	dual part	0	text32.csv	1		f	f	1	512
1	1	11	19	weiblich	dual part	0	text32.csv	7		j	f	0	310
1	1	11	19	weiblich	dual part	0	text32.csv	8		j	j	1	531
1	1	11	19	weiblich	dual part	0	text32.csv	8		j	j	1	350
1	1	11	19	weiblich	dual part	0	text32.csv	1		f	f	1	499
1	1	11	19	weiblich	dual part	0	text32.csv	7		j	j	1	332
1	1	11	19	weiblich	dual part	0	text32.csv	6		j	j	1	299
1	1	11	19	weiblich	dual part	0	text32.csv	6		j	j	1	262
1	1	11	19	weiblich	dual part	0	text32.csv	8		j	j	1	310
1	1	11	19	weiblich	dual part	0	text32.csv	7		j	j	1	310
1	1	11	19	weiblich	dual part	0	text32.csv	4		f	j	0	305
1	1	11	19	weiblich	dual part	0	text32.csv	3		f	j	0	272
1	1	11	19	weiblich	dual part	0	text32.csv	3		f	f	1	316
1	1	11	19	weiblich	dual part	0	text31.csv	8		j	j	1	1424
1	1	11	19	weiblich	dual part	0	text31.csv	4		f	f	1	307
1	1	11	19	weiblich	dual part	0	text31.csv	2		f	f	1	325
1	1	11	19	weiblich	dual part	0	text31.csv	9		j	j	1	386
1	1	11	19	weiblich	dual part	0	text31.csv	2		f	f	1	356
1	1	11	19	weiblich	dual part	0	text31.csv	6		j	j	1	283
1	1	11	19	weiblich	dual part	0	text31.csv	4		f	f	1	421
1	1	11	19	weiblich	dual part	0	text31.csv	9		j	j	1	360
1	1	11	19	weiblich	dual part	0	text31.csv	9		j	j	1	373
1	1	11	19	weiblich	dual part	0	text31.csv	8		j	j	1	300
1	1	11	19	weiblich	dual part	0	text31.csv	7		j	j	1	324
1	1	11	19	weiblich	dual part	0	text31.csv	9		j	j	1	257
1	1	11	19	weiblich	dual part	0	text31.csv	4		f	j	0	242
1	1	11	19	weiblich	dual part	0	text31.csv	9		j	j	1	312
1	1	11	19	weiblich	dual part	0	text31.csv	7		j	j	1	327
1	1	11	19	weiblich	dual part	0	text31.csv	4		f	j	0	356
1	1	11	19	weiblich	dual part	0	text31.csv	9		j	j	1	311
1	1	11	19	weiblich	dual part	0	text31.csv	2		f	f	1	750
1	1	11	19	weiblich	dual part	0	text31.csv	2		f	f	1	267
1	1	11	19	weiblich	dual part	0	text31.csv	4		f	j	0	321
1	1	11	19	weiblich	dual part	0	text31.csv	1		f	f	1	347
1	1	11	19	weiblich	dual part	0	text31.csv	8		j	j	1	398
1	1	11	19	weiblich	dual part	0	text31.csv	2		f	f	1	318
1	1	11	19	weiblich	dual part	0	text31.csv	8		j	j	1	376
1	1	11	19	weiblich	dual part	0	text31.csv	1		f	f	1	401
1	1	11	19	weiblich	dual part	0	text31.csv	8		j	j	1	562
1	1	11	19	weiblich	dual part	0	text31.csv	4		f	f	1	375
1	1	11	19	weiblich	dual part	0	text31.csv	3		f	f	1	357
1	1	11	19	weiblich	dual part	0	text31.csv	7		j	j	1	493
1	1	11	19	weiblich	dual part	0	text31.csv	6		j	f	0	356
1	1	11	19	weiblich	dual part	0	text31.csv	9		j	j	1	441
1	1	11	19	weiblich	dual part	0	text31.csv	9		j	j	1	346
1	1	11	19	weiblich	dual part	0	text31.csv	3		f	f	1	370
1	1	11	19	weiblich	dual part	0	text31.csv	8		j	j	1	354
1	1	11	19	weiblich	dual part	0	text31.csv	2		f	f	1	404
1	1	11	19	weiblich	dual part	0	text31.csv	1		f	f	1	493
1	1	11	19	weiblich	dual part	0	text31.csv	1		f	f	1	343
1	1	11	19	weiblich	dual part	0	text31.csv	4		f	j	0	362
1	1	11	19	weiblich	dual part	0	text31.csv	9		j	j	1	356
1	1	11	19	weiblich	dual part	0	text31.csv	3		f	f	1	371
1	1	11	19	weiblich	dual part	0	text31.csv	6		j	j	1	389
1	1	11	19	weiblich	dual part	0	text31.csv	4		f	f	1	532
1	1	11	19	weiblich	dual part	0	text31.csv	3		f	f	1	384
1	1	11	19	weiblich	dual part	0	text31.csv	1		f	f	1	329
1	1	11	19	weiblich	dual part	0	text31.csv	4		f	j	0	380
1	1	11	19	weiblich	dual part	0	text31.csv	6		j	j	1	403
1	1	11	19	weiblich	dual part	0	text31.csv	2		f	f	1	328
1	1	11	19	weiblich	dual part	0	text31.csv	4		f	f	1	344
1	1	11	19	weiblich	dual part	0	text31.csv	8		j	j	1	457
1	1	11	19	weiblich	dual part	0	text31.csv	1		f	f	1	341
1	1	11	19	weiblich	dual part	0	text31.csv	9		j	j	1	366
1	1	11	19	weiblich	dual part	0	text31.csv	9		j	j	1	436
1	1	11	19	weiblich	dual part	0	text31.csv	6		j	j	1	555
1	1	11	19	weiblich	dual part	0	text31.csv	9		j	j	1	528
1	1	11	19	weiblich	dual part	0	text31.csv	2		f	f	1	419
1	1	11	19	weiblich	dual part	0	text31.csv	9		j	j	1	333
1	1	11	19	weiblich	dual part	0	text31.csv	1		f	f	1	545
1	1	11	19	weiblich	dual part	0	text31.csv	2		f	f	1	314
1	1	11	19	weiblich	dual part	0	text31.csv	4		f	f	1	366
1	1	11	19	weiblich	dual part	0	text27.csv	6		j		0
1	1	11	19	weiblich	dual part	0	text27.csv	9		j	j	1	437
1	1	11	19	weiblich	dual part	0	text27.csv	4		f	f	1	348
1	1	11	19	weiblich	dual part	0	text27.csv	3		f	f	1	355
1	1	11	19	weiblich	dual part	0	text27.csv	2		f	f	1	327
1	1	11	19	weiblich	dual part	0	text27.csv	8		j	j	1	307
1	1	11	19	weiblich	dual part	0	text27.csv	2		f	f	1	323
1	1	11	19	weiblich	dual part	0	text27.csv	1		f	f	1	333
1	1	11	19	weiblich	dual part	0	text27.csv	7		j	j	1	379
1	1	11	19	weiblich	dual part	0	text27.csv	8		j	j	1	335
1	1	11	19	weiblich	dual part	0	text27.csv	9		j	j	1	330
1	1	11	19	weiblich	dual part	0	text27.csv	7		j	j	1	379
1	1	11	19	weiblich	dual part	0	text27.csv	8		j	j	1	241
1	1	11	19	weiblich	dual part	0	text27.csv	2		f	f	1	280
1	1	11	19	weiblich	dual part	0	text27.csv	1		f	f	1	336
1	1	11	19	weiblich	dual part	0	text27.csv	3		f	f	1	335
1	1	11	19	weiblich	dual part	0	text27.csv	3		f	f	1	338
1	1	11	19	weiblich	dual part	0	text27.csv	4		f	f	1	523
1	1	11	19	weiblich	dual part	0	text27.csv	7		j	f	0	330
1	1	11	19	weiblich	dual part	0	text27.csv	2		f	f	1	258
1	1	11	19	weiblich	dual part	0	text27.csv	7		j	j	1	290
1	1	11	19	weiblich	dual part	0	text27.csv	3		f	f	1	415
1	1	11	19	weiblich	dual part	0	text27.csv	3		f	f	1	305
1	1	11	19	weiblich	dual part	0	text27.csv	8		j	j	1	421
1	1	11	19	weiblich	dual part	0	text27.csv	6		j	j	1	353
1	1	11	19	weiblich	dual part	0	text27.csv	3		f	f	1	386
1	1	11	19	weiblich	dual part	0	text27.csv	4		f	f	1	457
1	1	11	19	weiblich	dual part	0	text27.csv	4		f	f	1	351
1	1	11	19	weiblich	dual part	0	text27.csv	1		f	f	1	291
1	1	11	19	weiblich	dual part	0	text27.csv	7		j	j	1	359
1	1	11	19	weiblich	dual part	0	text27.csv	8		j	j	1	324
1	1	11	19	weiblich	dual part	0	text27.csv	4		f	f	1	313
1	1	11	19	weiblich	dual part	0	text27.csv	7		j	j	1	351
1	1	11	19	weiblich	dual part	0	text27.csv	6		j	j	1	388
1	1	11	19	weiblich	dual part	0	text27.csv	4		f	f	1	328
1	1	11	19	weiblich	dual part	0	text27.csv	2		f	f	1	403
1	1	11	19	weiblich	dual part	0	text27.csv	6		j	j	1	608
1	1	11	19	weiblich	dual part	0	text27.csv	9		j	j	1	357
1	1	11	19	weiblich	dual part	0	text27.csv	9		j	j	1	475
1	1	11	19	weiblich	dual part	0	text27.csv	4		f	f	1	340
1	1	11	19	weiblich	dual part	0	text27.csv	7		j	j	1	373
1	1	11	19	weiblich	dual part	0	text27.csv	1		f	f	1	325
1	1	11	19	weiblich	dual part	0	text27.csv	4		f	f	1	350
1	1	11	19	weiblich	dual part	0	text27.csv	1		f	f	1	410
1	1	11	19	weiblich	dual part	0	text27.csv	3		f	f	1	285
1	1	11	19	weiblich	dual part	0	text27.csv	2		f	f	1	281
1	1	11	19	weiblich	dual part	0	text27.csv	9		j	j	1	415
1	1	11	19	weiblich	dual part	0	text27.csv	3		f	f	1	312
1	1	11	19	weiblich	dual part	0	text27.csv	1		f	f	1	317
1	1	11	19	weiblich	dual part	0	text27.csv	2		f	f	1	310
1	1	11	19	weiblich	dual part	0	text27.csv	3		f	f	1	337
1	1	11	19	weiblich	dual part	0	text27.csv	6		j	j	1	431
1	1	11	19	weiblich	dual part	0	text27.csv	9		j	j	1	380
1	1	11	19	weiblich	dual part	0	text27.csv	3		f	f	1	281
1	1	11	19	weiblich	dual part	0	text27.csv	4		f	f	1	422
1	1	11	19	weiblich	dual part	0	text27.csv	1		f	f	1	439
1	1	11	19	weiblich	dual part	0	text29.csv	9		j	j	1	862
1	1	11	19	weiblich	dual part	0	text29.csv	1		f	f	1	378
1	1	11	19	weiblich	dual part	0	text29.csv	7		j	f	0	298
1	1	11	19	weiblich	dual part	0	text29.csv	2		f	f	1	352
1	1	11	19	weiblich	dual part	0	text29.csv	3		f	f	1	347
1	1	11	19	weiblich	dual part	0	text29.csv	3		f	f	1	291
1	1	11	19	weiblich	dual part	0	text29.csv	1		f	f	1	347
1	1	11	19	weiblich	dual part	0	text29.csv	7		j	j	1	352
1	1	11	19	weiblich	dual part	0	text29.csv	1		f	f	1	506
1	1	11	19	weiblich	dual part	0	text29.csv	6		j	j	1	442
1	1	11	19	weiblich	dual part	0	text29.csv	4		f	f	1	469
1	1	11	19	weiblich	dual part	0	text29.csv	3		f	f	1	341
1	1	11	19	weiblich	dual part	0	text29.csv	9		j	j	1	449
1	1	11	19	weiblich	dual part	0	text29.csv	2		f	f	1	300
1	1	11	19	weiblich	dual part	0	text29.csv	8		j	j	1	303
1	1	11	19	weiblich	dual part	0	text29.csv	8		j	j	1	542
1	1	11	19	weiblich	dual part	0	text29.csv	8		j	j	1	328
1	1	11	19	weiblich	dual part	0	text29.csv	4		f	f	1	424
1	1	11	19	weiblich	dual part	0	text29.csv	4		f	f	1	431
1	1	11	19	weiblich	dual part	0	text29.csv	7		j	j	1	361
1	1	11	19	weiblich	dual part	0	text29.csv	3		f	f	1	357
1	1	11	19	weiblich	dual part	0	text29.csv	1		f	f	1	291
1	1	11	19	weiblich	dual part	0	text29.csv	2		f	f	1	337
1	1	11	19	weiblich	dual part	0	text29.csv	4		f	f	1	378
1	1	11	19	weiblich	dual part	0	text29.csv	7		j	j	1	593
1	1	11	19	weiblich	dual part	0	text29.csv	3		f	f	1	331
1	1	11	19	weiblich	dual part	0	text29.csv	8		j	j	1	430
1	1	11	19	weiblich	dual part	0	text29.csv	8		j	j	1	433
1	1	11	19	weiblich	dual part	0	text29.csv	9		j	j	1	442
1	1	11	19	weiblich	dual part	0	text29.csv	1		f	f	1	397
1	1	11	19	weiblich	dual part	0	text29.csv	7		j	j	1	397
1	1	11	19	weiblich	dual part	0	text29.csv	7		j	f	0	268
1	1	11	19	weiblich	dual part	0	text29.csv	1		f	f	1	337
1	1	11	19	weiblich	dual part	0	text29.csv	8		j	j	1	331
1	1	11	19	weiblich	dual part	0	text29.csv	9		j	j	1	392
1	1	11	19	weiblich	dual part	0	text29.csv	6		j	j	1	306
1	1	11	19	weiblich	dual part	0	text29.csv	6		j	j	1	363
1	1	11	19	weiblich	dual part	0	text29.csv	8		j	j	1	401
1	1	11	19	weiblich	dual part	0	text29.csv	8		j	j	1	294
1	1	11	19	weiblich	dual part	0	text29.csv	8		j	j	1	260
1	1	11	19	weiblich	dual part	0	text29.csv	4		f	j	0	209
1	1	11	19	weiblich	dual part	0	text29.csv	3		f	f	1	514
1	1	11	19	weiblich	dual part	0	text29.csv	9		j	j	1	562
1	1	11	19	weiblich	dual part	0	text29.csv	2		f	f	1	320
1	1	11	19	weiblich	dual part	0	text29.csv	2		f	f	1	377
1	1	11	19	weiblich	dual part	0	text29.csv	6		j	f	0	266
1	1	11	19	weiblich	dual part	0	text29.csv	6		j	j	1	410
1	1	11	19	weiblich	dual part	0	text29.csv	3		f	f	1	434
1	1	11	19	weiblich	dual part	0	text29.csv	8		j	j	1	368
1	1	11	19	weiblich	dual part	0	text29.csv	7		j	f	0	322
1	1	11	19	weiblich	dual part	0	text29.csv	8		j	j	1	444
1	1	11	19	weiblich	dual part	0	text29.csv	9		j	j	1	366
1	1	11	19	weiblich	dual part	0	text29.csv	9		j	j	1	315
1	1	11	19	weiblich	dual part	0	text29.csv	8		j	j	1	226
1	1	11	19	weiblich	dual part	0	text29.csv	7		j	j	1	239
1	1	11	19	weiblich	dual part	0	text29.csv	1		f	j	0	240
1	1	11	19	weiblich	dual part	0	text29.csv	9		j	j	1	299
1	1	11	19	weiblich	dual part	0	text29.csv	3		f	f	1	445
1	1	11	19	weiblich	single	1		2		f	f	1	337
1	1	11	19	weiblich	single	1		7		j	j	1	321
1	1	11	19	weiblich	single	1		7		j	j	1	329
1	1	11	19	weiblich	single	1		4		f	f	1	406
1	1	11	19	weiblich	single	1		1		f	f	1	475
1	1	11	19	weiblich	single	1		6		j	j	1	306
1	1	11	19	weiblich	single	1		3		f	f	1	373
1	1	11	19	weiblich	single	1		7		j	j	1	320
1	1	11	19	weiblich	single	1		2		f	f	1	343
1	1	11	19	weiblich	single	1		1		f	f	1	298
1	1	11	19	weiblich	single	1		6		j	j	1	389
1	1	11	19	weiblich	single	1		2		f	f	1	376
1	1	11	19	weiblich	single	1		2		f	f	1	575
1	1	11	19	weiblich	single	1		6		j	j	1	320
1	1	11	19	weiblich	single	1		3		f	f	1	324
1	1	11	19	weiblich	single	1		7		j	j	1	347
1	1	11	19	weiblich	single	1		9		j	f	0	341
1	1	11	19	weiblich	single	1		9		j	j	1	345
1	1	11	19	weiblich	single	1		9		j	j	1	305
1	1	11	19	weiblich	single	1		1		f	f	1	398
1	1	11	19	weiblich	single	1		2		f	f	1	361
1	1	11	19	weiblich	single	1		4		f	f	1	566
1	1	11	19	weiblich	single	1		4		f	f	1	349
1	1	11	19	weiblich	single	1		4		f	f	1	265
1	1	11	19	weiblich	single	1		6		j	j	1	362
1	1	11	19	weiblich	single	1		6		j	j	1	337
1	1	11	19	weiblich	single	1		8		j	f	0	406
1	1	11	19	weiblich	single	1		6		j	f	0	449
1	1	11	19	weiblich	single	1		4		f	f	1	387
1	1	11	19	weiblich	single	1		6		j	j	1	334
1	1	11	19	weiblich	single	1		2		f	f	1	327
1	1	11	19	weiblich	single	1		3		f	f	1	477
1	1	11	19	weiblich	single	1		7		j	j	1	370
1	1	11	19	weiblich	single	1		7		j	j	1	342
1	1	11	19	weiblich	single	1		3		f	f	1	383
1	1	11	19	weiblich	single	1		6		j	j	1	412
1	1	11	19	weiblich	single	1		8		j	j	1	354
1	1	11	19	weiblich	single	1		3		f	j	0	312
1	1	11	19	weiblich	single	1		4		f	f	1	457
1	1	11	19	weiblich	single	1		7		j	j	1	469
1	1	11	19	weiblich	single	0		1		f	f	1	802
1	1	11	19	weiblich	single	0		2		f	f	1	295
1	1	11	19	weiblich	single	0		1		f	f	1	333
1	1	11	19	weiblich	single	0		8		j	j	1	303
1	1	11	19	weiblich	single	0		3		f	j	0	274
1	1	11	19	weiblich	single	0		7		j	j	1	369
1	1	11	19	weiblich	single	0		7		j	j	1	335
1	1	11	19	weiblich	single	0		1		f	j	0	302
1	1	11	19	weiblich	single	0		2		f	f	1	345
1	1	11	19	weiblich	single	0		2		f	f	1	304
1	1	11	19	weiblich	single	0		4		f	f	1	546
1	1	11	19	weiblich	single	0		9		j	j	1	404
1	1	11	19	weiblich	single	0		4		f	f	1	499
1	1	11	19	weiblich	single	0		3		f	f	1	398
1	1	11	19	weiblich	single	0		2		f	f	1	519
1	1	11	19	weiblich	single	0		4		f	f	1	384
1	1	11	19	weiblich	single	0		1		f	f	1	521
1	1	11	19	weiblich	single	0		8		j	j	1	801
1	1	11	19	weiblich	single	0		2		f	f	1	560
1	1	11	19	weiblich	single	0		1		f	f	1	558
1	1	11	19	weiblich	single	0		7		j	j	1	621
1	1	11	19	weiblich	single	0		1		f	f	1	570
1	1	11	19	weiblich	single	0		3		f	f	1	432
1	1	11	19	weiblich	single	0		3		f	f	1	417
1	1	11	19	weiblich	single	0		1		f	f	1	554
1	1	11	19	weiblich	single	0		9		j	j	1	839
1	1	11	19	weiblich	single	0		2		f	f	1	567
1	1	11	19	weiblich	single	0		7		j	j	1	560
1	1	11	19	weiblich	single	0		4		f	f	1	602
1	1	11	19	weiblich	single	0		8		j	j	1	546
1	1	11	19	weiblich	single	0		7		j	j	1	511
1	1	11	19	weiblich	single	0		2		f	f	1	588
1	1	11	19	weiblich	single	0		2		f	f	1	477
1	1	11	19	weiblich	single	0		9		j	j	1	579
1	1	11	19	weiblich	single	0		1		f	f	1	585
1	1	11	19	weiblich	single	0		3		f	f	1	572
1	1	11	19	weiblich	single	0		9		j	j	1	552
1	1	11	19	weiblich	single	0		4		f	f	1	622
1	1	11	19	weiblich	single	0		4		f	f	1	480
1	1	11	19	weiblich	single	0		6		j	j	1	634
1	1	13	19	männlich	dual part	0	text29.csv	9		j	j	1	1179
1	1	13	19	männlich	dual part	0	text29.csv	8		j	j	1	613
1	1	13	19	männlich	dual part	0	text29.csv	1		f	f	1	533
1	1	13	19	männlich	dual part	0	text29.csv	1		f	f	1	435
1	1	13	19	männlich	dual part	0	text29.csv	7		j	j	1	785
1	1	13	19	männlich	dual part	0	text29.csv	7		j	j	1	580
1	1	13	19	männlich	dual part	0	text29.csv	9		j	j	1	597
1	1	13	19	männlich	dual part	0	text29.csv	3		f	f	1	563
1	1	13	19	männlich	dual part	0	text29.csv	1		f	f	1	534
1	1	13	19	männlich	dual part	0	text29.csv	2		f	f	1	633
1	1	13	19	männlich	dual part	0	text29.csv	3		f	f	1	369
1	1	13	19	männlich	dual part	0	text29.csv	7		j	j	1	517
1	1	13	19	männlich	dual part	0	text29.csv	8		j	j	1	555
1	1	13	19	männlich	dual part	0	text29.csv	8		j	j	1	477
1	1	13	19	männlich	dual part	0	text29.csv	6		j	f	0	511
1	1	13	19	männlich	dual part	0	text29.csv	3		f	f	1	448
1	1	13	19	männlich	dual part	0	text29.csv	2		f	f	1	522
1	1	13	19	männlich	dual part	0	text29.csv	9		j	j	1	642
1	1	13	19	männlich	dual part	0	text29.csv	3		f	f	1	613
1	1	13	19	männlich	dual part	0	text29.csv	8		j	j	1	926
1	1	13	19	männlich	dual part	0	text29.csv	7		j	j	1	929
1	1	13	19	männlich	dual part	0	text29.csv	3		f	f	1	435
1	1	13	19	männlich	dual part	0	text29.csv	4		f	f	1	598
1	1	13	19	männlich	dual part	0	text29.csv	1		f	f	1	530
1	1	13	19	männlich	dual part	0	text29.csv	8		j	j	1	449
1	1	13	19	männlich	dual part	0	text29.csv	9		j	j	1	533
1	1	13	19	männlich	dual part	0	text29.csv	4		f	f	1	608
1	1	13	19	männlich	dual part	0	text29.csv	6		j	j	1	806
1	1	13	19	männlich	dual part	0	text29.csv	4		f	f	1	983
1	1	13	19	männlich	dual part	0	text29.csv	3		f	f	1	521
1	1	13	19	männlich	dual part	0	text29.csv	2		f	f	1	462
1	1	13	19	männlich	dual part	0	text29.csv	3		f	f	1	418
1	1	13	19	männlich	dual part	0	text29.csv	2		f	f	1	434
1	1	13	19	männlich	dual part	0	text29.csv	1		f	f	1	476
1	1	13	19	männlich	dual part	0	text29.csv	7		j	j	1	409
1	1	13	19	männlich	dual part	0	text29.csv	6		j	j	1	455
1	1	13	19	männlich	dual part	0	text29.csv	2		f	f	1	480
1	1	13	19	männlich	dual part	0	text29.csv	4		f	f	1	691
1	1	13	19	männlich	dual part	0	text29.csv	4		f	f	1	541
1	1	13	19	männlich	dual part	0	text29.csv	2		f	f	1	698
1	1	13	19	männlich	dual part	0	text29.csv	1		f	f	1	440
1	1	13	19	männlich	dual part	0	text29.csv	8		j	j	1	555
1	1	13	19	männlich	dual part	0	text29.csv	9		j	j	1	516
1	1	13	19	männlich	dual part	0	text29.csv	7		j	j	1	629
1	1	13	19	männlich	dual part	0	text29.csv	4		f	f	1	489
1	1	13	19	männlich	dual part	0	text29.csv	7		j	f	0	527
1	1	13	19	männlich	dual part	0	text29.csv	9		j	j	1	528
1	1	13	19	männlich	dual part	0	text29.csv	3		f	f	1	414
1	1	13	19	männlich	dual part	0	text29.csv	9		j	j	1	446
1	1	13	19	männlich	dual part	0	text29.csv	1		f	f	1	829
1	1	13	19	männlich	dual part	0	text27.csv	6		j		0
1	1	13	19	männlich	dual part	0	text27.csv	4		f	f	1	492
1	1	13	19	männlich	dual part	0	text27.csv	9		j	j	1	424
1	1	13	19	männlich	dual part	0	text27.csv	1		f	f	1	773
1	1	13	19	männlich	dual part	0	text27.csv	2		f	f	1	602
1	1	13	19	männlich	dual part	0	text27.csv	9		j	j	1	522
1	1	13	19	männlich	dual part	0	text27.csv	4		f	f	1	732
1	1	13	19	männlich	dual part	0	text27.csv	7		j	j	1	542
1	1	13	19	männlich	dual part	0	text27.csv	8		j	j	1	465
1	1	13	19	männlich	dual part	0	text27.csv	1		f	f	1	426
1	1	13	19	männlich	dual part	0	text27.csv	8		j	j	1	452
1	1	13	19	männlich	dual part	0	text27.csv	4		f	f	1	487
1	1	13	19	männlich	dual part	0	text27.csv	6		j	j	1	521
1	1	13	19	männlich	dual part	0	text27.csv	6		j	j	1	374
1	1	13	19	männlich	dual part	0	text27.csv	2		f	f	1	418
1	1	13	19	männlich	dual part	0	text27.csv	8		j	j	1	418
1	1	13	19	männlich	dual part	0	text27.csv	8		j	j	1	340
1	1	13	19	männlich	dual part	0	text27.csv	2		f	f	1	432
1	1	13	19	männlich	dual part	0	text27.csv	6		j	j	1	440
1	1	13	19	männlich	dual part	0	text27.csv	1		f	f	1	435
1	1	13	19	männlich	dual part	0	text27.csv	9		j	j	1	460
1	1	13	19	männlich	dual part	0	text27.csv	9		j	j	1	385
1	1	13	19	männlich	dual part	0	text27.csv	3		f	f	1	928
1	1	13	19	männlich	dual part	0	text27.csv	1		f	f	1	690
1	1	13	19	männlich	dual part	0	text27.csv	9		j	j	1	575
1	1	13	19	männlich	dual part	0	text27.csv	6		j	j	1	648
1	1	13	19	männlich	dual part	0	text27.csv	9		j	j	1	409
1	1	13	19	männlich	dual part	0	text27.csv	7		j	j	1	546
1	1	13	19	männlich	dual part	0	text27.csv	4		f	f	1	522
1	1	13	19	männlich	dual part	0	text27.csv	4		f	f	1	363
1	1	13	19	männlich	dual part	0	text27.csv	8		j	j	1	467
1	1	13	19	männlich	dual part	0	text27.csv	3		f	f	1	869
1	1	13	19	männlich	dual part	0	text27.csv	8		j	j	1	425
1	1	13	19	männlich	dual part	0	text27.csv	3		f	f	1	518
1	1	13	19	männlich	dual part	0	text27.csv	7		j	j	1	615
1	1	13	19	männlich	dual part	0	text27.csv	9		j	j	1	520
1	1	13	19	männlich	dual part	0	text27.csv	6		j	j	1	624
1	1	13	19	männlich	dual part	0	text27.csv	8		j	j	1	422
1	1	13	19	männlich	dual part	0	text27.csv	3		f	f	1	758
1	1	13	19	männlich	dual part	0	text27.csv	2		f	f	1	719
1	1	13	19	männlich	dual part	0	text27.csv	6		j	j	1	608
1	1	13	19	männlich	dual part	0	text27.csv	8		j	j	1	460
1	1	13	19	männlich	dual part	0	text27.csv	3		f	f	1	473
1	1	13	19	männlich	dual part	0	text27.csv	4		f	f	1	549
1	1	13	19	männlich	dual part	0	text27.csv	4		f	f	1	448
1	1	13	19	männlich	dual part	0	text27.csv	2		f	f	1	508
1	1	13	19	männlich	dual part	0	text27.csv	1		f	f	1	436
1	1	13	19	männlich	dual part	0	text27.csv	3		f	f	1	754
1	1	13	19	männlich	dual part	0	text30.csv	7		j		0
1	1	13	19	männlich	dual part	0	text30.csv	1		f	f	1	753
1	1	13	19	männlich	dual part	0	text30.csv	1		f	f	1	446
1	1	13	19	männlich	dual part	0	text30.csv	6		j	j	1	504
1	1	13	19	männlich	dual part	0	text30.csv	8		j	j	1	479
1	1	13	19	männlich	dual part	0	text30.csv	6		j	j	1	363
1	1	13	19	männlich	dual part	0	text30.csv	8		j	f	0	508
1	1	13	19	männlich	dual part	0	text30.csv	6		j	j	1	620
1	1	13	19	männlich	dual part	0	text30.csv	2		f	f	1	460
1	1	13	19	männlich	dual part	0	text30.csv	6		j	j	1	414
1	1	13	19	männlich	dual part	0	text30.csv	6		j	j	1	438
1	1	13	19	männlich	dual part	0	text30.csv	6		j	j	1	361
1	1	13	19	männlich	dual part	0	text30.csv	3		f	f	1	418
1	1	13	19	männlich	dual part	0	text30.csv	6		j	j	1	670
1	1	13	19	männlich	dual part	0	text30.csv	6		j	j	1	379
1	1	13	19	männlich	dual part	0	text30.csv	6		j	j	1	331
1	1	13	19	männlich	dual part	0	text30.csv	7		j	j	1	467
1	1	13	19	männlich	dual part	0	text30.csv	1		f	j	0	392
1	1	13	19	männlich	dual part	0	text30.csv	1		f	f	1	473
1	1	13	19	männlich	dual part	0	text30.csv	9		j	j	1	588
1	1	13	19	männlich	dual part	0	text30.csv	9		j	j	1	346
1	1	13	19	männlich	dual part	0	text30.csv	8		j	j	1	488
1	1	13	19	männlich	dual part	0	text30.csv	1		f	f	1	411
1	1	13	19	männlich	dual part	0	text30.csv	3		f	f	1	828
1	1	13	19	männlich	dual part	0	text30.csv	2		f	f	1	470
1	1	13	19	männlich	dual part	0	text30.csv	7		j	j	1	457
1	1	13	19	männlich	dual part	0	text30.csv	4		f	f	1	661
1	1	13	19	männlich	dual part	0	text30.csv	7		j	j	1	510
1	1	13	19	männlich	dual part	0	text30.csv	7		j	j	1	592
1	1	13	19	männlich	dual part	0	text30.csv	7		j	j	1	520
1	1	13	19	männlich	dual part	0	text30.csv	4		f	f	1	435
1	1	13	19	männlich	dual part	0	text30.csv	3		f	f	1	580
1	1	13	19	männlich	dual part	0	text30.csv	6		j	j	1	602
1	1	13	19	männlich	dual part	0	text30.csv	6		j	j	1	507
1	1	13	19	männlich	dual part	0	text30.csv	7		j	j	1	581
1	1	13	19	männlich	dual part	0	text30.csv	6		j	j	1	616
1	1	13	19	männlich	dual part	0	text30.csv	1		f	f	1	439
1	1	13	19	männlich	dual part	0	text30.csv	2		f	f	1	927
1	1	13	19	männlich	dual part	0	text30.csv	3		f	f	1	624
1	1	13	19	männlich	dual part	0	text30.csv	1		f	f	1	643
1	1	13	19	männlich	dual part	0	text30.csv	3		f	f	1	510
1	1	13	19	männlich	dual part	0	text30.csv	7		j	j	1	787
1	1	13	19	männlich	dual part	0	text30.csv	6		j	j	1	469
1	1	13	19	männlich	dual part	0	text30.csv	4		f	f	1	445
1	1	13	19	männlich	dual part	0	text30.csv	1		f	f	1	480
1	1	13	19	männlich	dual part	0	text30.csv	7		j	j	1	636
1	1	13	19	männlich	dual part	0	text30.csv	9		j	j	1	454
1	1	13	19	männlich	dual part	0	text30.csv	7		j	j	1	597
1	1	13	19	männlich	dual part	0	text30.csv	6		j	j	1	587
1	1	13	19	männlich	dual part	0	text30.csv	6		j	j	1	339
1	1	13	19	männlich	dual part	0	text24.csv	4		f		0
1	1	13	19	männlich	dual part	0	text24.csv	7		j	j	1	700
1	1	13	19	männlich	dual part	0	text24.csv	3		f	f	1	432
1	1	13	19	männlich	dual part	0	text24.csv	4		f	f	1	493
1	1	13	19	männlich	dual part	0	text24.csv	4		f	f	1	423
1	1	13	19	männlich	dual part	0	text24.csv	7		j	j	1	634
1	1	13	19	männlich	dual part	0	text24.csv	9		j	j	1	593
1	1	13	19	männlich	dual part	0	text24.csv	6		j	j	1	681
1	1	13	19	männlich	dual part	0	text24.csv	7		j	j	1	422
1	1	13	19	männlich	dual part	0	text24.csv	7		j	j	1	592
1	1	13	19	männlich	dual part	0	text24.csv	6		j	j	1	427
1	1	13	19	männlich	dual part	0	text24.csv	7		j	j	1	604
1	1	13	19	männlich	dual part	0	text24.csv	8		j	j	1	654
1	1	13	19	männlich	dual part	0	text24.csv	3		f	f	1	529
1	1	13	19	männlich	dual part	0	text24.csv	3		f	f	1	615
1	1	13	19	männlich	dual part	0	text24.csv	1		f	f	1	513
1	1	13	19	männlich	dual part	0	text24.csv	2		f	f	1	487
1	1	13	19	männlich	dual part	0	text24.csv	3		f	f	1	544
1	1	13	19	männlich	dual part	0	text24.csv	4		f	f	1	576
1	1	13	19	männlich	dual part	0	text24.csv	7		j	j	1	462
1	1	13	19	männlich	dual part	0	text24.csv	9		j	j	1	516
1	1	13	19	männlich	dual part	0	text24.csv	3		f	f	1	547
1	1	13	19	männlich	dual part	0	text24.csv	6		j	j	1	643
1	1	13	19	männlich	dual part	0	text24.csv	6		j	j	1	694
1	1	13	19	männlich	dual part	0	text24.csv	9		j	j	1	415
1	1	13	19	männlich	dual part	0	text24.csv	4		f	f	1	543
1	1	13	19	männlich	dual part	0	text24.csv	6		j	j	1	695
1	1	13	19	männlich	dual part	0	text24.csv	8		j	j	1	672
1	1	13	19	männlich	dual part	0	text24.csv	9		j	j	1	435
1	1	13	19	männlich	dual part	0	text24.csv	9		j	j	1	395
1	1	13	19	männlich	dual part	0	text24.csv	2		f	f	1	576
1	1	13	19	männlich	dual part	0	text24.csv	4		f	f	1	598
1	1	13	19	männlich	dual part	0	text24.csv	6		j	j	1	529
1	1	13	19	männlich	dual part	0	text24.csv	2		f	f	1	540
1	1	13	19	männlich	dual part	0	text24.csv	8		j	j	1	551
1	1	13	19	männlich	dual part	0	text24.csv	6		j	j	1	651
1	1	13	19	männlich	dual part	0	text24.csv	8		j	j	1	497
1	1	13	19	männlich	dual part	0	text24.csv	7		j	j	1	573
1	1	13	19	männlich	dual part	0	text24.csv	8		j	j	1	454
1	1	13	19	männlich	dual part	0	text24.csv	4		f	f	1	697
1	1	13	19	männlich	dual part	0	text24.csv	3		f	f	1	567
1	1	13	19	männlich	dual part	0	text24.csv	2		f	f	1	519
1	1	13	19	männlich	dual part	0	text24.csv	3		f	f	1	398
1	1	13	19	männlich	dual part	0	text24.csv	4		f	j	0	447
1	1	13	19	männlich	dual part	0	text24.csv	1		f	f	1	498
1	1	13	19	männlich	dual part	0	text24.csv	3		f	f	1	527
1	1	13	19	männlich	dual part	0	text24.csv	7		j	j	1	836
1	1	13	19	männlich	dual part	0	text24.csv	6		j	j	1	736
1	1	13	19	männlich	dual part	0	text24.csv	7		j	j	1	571
1	1	13	19	männlich	dual part	0	text24.csv	2		f	f	1	579
1	1	13	19	männlich	dual part	0	text23.csv	8		j	j	1	438
1	1	13	19	männlich	dual part	0	text23.csv	9		j	j	1	351
1	1	13	19	männlich	dual part	0	text23.csv	7		j	j	1	457
1	1	13	19	männlich	dual part	0	text23.csv	2		f	f	1	454
1	1	13	19	männlich	dual part	0	text23.csv	7		j	j	1	477
1	1	13	19	männlich	dual part	0	text23.csv	9		j	j	1	828
1	1	13	19	männlich	dual part	0	text23.csv	1		f	f	1	489
1	1	13	19	männlich	dual part	0	text23.csv	3		f	f	1	430
1	1	13	19	männlich	dual part	0	text23.csv	6		j	j	1	438
1	1	13	19	männlich	dual part	0	text23.csv	4		f	f	1	876
1	1	13	19	männlich	dual part	0	text23.csv	1		f	f	1	439
1	1	13	19	männlich	dual part	0	text23.csv	3		f	f	1	1093
1	1	13	19	männlich	dual part	0	text23.csv	3		f	f	1	419
1	1	13	19	männlich	dual part	0	text23.csv	2		f	f	1	431
1	1	13	19	männlich	dual part	0	text23.csv	9		j	j	1	476
1	1	13	19	männlich	dual part	0	text23.csv	1		f	f	1	913
1	1	13	19	männlich	dual part	0	text23.csv	9		j	j	1	429
1	1	13	19	männlich	dual part	0	text23.csv	7		j	j	1	520
1	1	13	19	männlich	dual part	0	text23.csv	4		f	f	1	496
1	1	13	19	männlich	dual part	0	text23.csv	4		f	f	1	442
1	1	13	19	männlich	dual part	0	text23.csv	3		f	f	1	513
1	1	13	19	männlich	dual part	0	text23.csv	2		f	f	1	452
1	1	13	19	männlich	dual part	0	text23.csv	7		j	j	1	462
1	1	13	19	männlich	dual part	0	text23.csv	4		f	f	1	499
1	1	13	19	männlich	dual part	0	text23.csv	8		j	j	1	518
1	1	13	19	männlich	dual part	0	text23.csv	2		f	f	1	562
1	1	13	19	männlich	dual part	0	text23.csv	4		f	f	1	488
1	1	13	19	männlich	dual part	0	text23.csv	2		f	f	1	498
1	1	13	19	männlich	dual part	0	text23.csv	4		f	f	1	462
1	1	13	19	männlich	dual part	0	text23.csv	2		f	f	1	537
1	1	13	19	männlich	dual part	0	text23.csv	8		j	j	1	502
1	1	13	19	männlich	dual part	0	text23.csv	2		f	f	1	856
1	1	13	19	männlich	dual part	0	text23.csv	2		f	f	1	470
1	1	13	19	männlich	dual part	0	text23.csv	9		j	j	1	468
1	1	13	19	männlich	dual part	0	text23.csv	8		j	j	1	541
1	1	13	19	männlich	dual part	0	text23.csv	2		f	f	1	485
1	1	13	19	männlich	dual part	0	text23.csv	8		j	j	1	596
1	1	13	19	männlich	dual part	0	text23.csv	8		j	j	1	439
1	1	13	19	männlich	dual part	0	text23.csv	8		j	j	1	383
1	1	13	19	männlich	dual part	0	text23.csv	7		j	j	1	596
1	1	13	19	männlich	dual part	0	text23.csv	3		f	f	1	499
1	1	13	19	männlich	dual part	0	text23.csv	6		j	j	1	514
1	1	13	19	männlich	dual part	0	text23.csv	7		j	j	1	526
1	1	13	19	männlich	dual part	0	text23.csv	9		j	j	1	437
1	1	13	19	männlich	dual part	0	text23.csv	9		j	j	1	397
1	1	13	19	männlich	dual part	0	text23.csv	9		j	j	1	382
1	1	13	19	männlich	dual part	0	text23.csv	2		f	f	1	487
1	1	13	19	männlich	dual part	0	text23.csv	1		f	f	1	472
1	1	13	19	männlich	dual part	0	text23.csv	4		f	f	1	647
1	1	13	19	männlich	dual part	0	text23.csv	8		j	j	1	444
1	1	13	19	männlich	dual part	0	text23.csv	2		f	f	1	741
1	1	13	19	männlich	dual part	1	text32.csv	3		f	f	1	775
1	1	13	19	männlich	dual part	1	text32.csv	3		f	f	1	389
1	1	13	19	männlich	dual part	1	text32.csv	8		j	j	1	460
1	1	13	19	männlich	dual part	1	text32.csv	7		j	j	1	546
1	1	13	19	männlich	dual part	1	text32.csv	8		j	j	1	571
1	1	13	19	männlich	dual part	1	text32.csv	6		j	j	1	536
1	1	13	19	männlich	dual part	1	text32.csv	2		f	f	1	472
1	1	13	19	männlich	dual part	1	text32.csv	9		j	j	1	586
1	1	13	19	männlich	dual part	1	text32.csv	3		f	j	0	494
1	1	13	19	männlich	dual part	1	text32.csv	4		f	f	1	567
1	1	13	19	männlich	dual part	1	text32.csv	6		j	j	1	417
1	1	13	19	männlich	dual part	1	text32.csv	1		f	f	1	832
1	1	13	19	männlich	dual part	1	text32.csv	6		j	j	1	451
1	1	13	19	männlich	dual part	1	text32.csv	2		f	f	1	722
1	1	13	19	männlich	dual part	1	text32.csv	9		j	j	1	514
1	1	13	19	männlich	dual part	1	text32.csv	2		f	f	1	577
1	1	13	19	männlich	dual part	1	text32.csv	3		f	f	1	431
1	1	13	19	männlich	dual part	1	text32.csv	6		j	j	1	519
1	1	13	19	männlich	dual part	1	text32.csv	7		j	j	1	474
1	1	13	19	männlich	dual part	1	text32.csv	1		f	f	1	643
1	1	13	19	männlich	dual part	1	text32.csv	6		j	j	1	581
1	1	13	19	männlich	dual part	1	text32.csv	4		f	f	1	828
1	1	13	19	männlich	dual part	1	text32.csv	8		j	j	1	531
1	1	13	19	männlich	dual part	1	text32.csv	2		f	f	1	1066
1	1	13	19	männlich	dual part	1	text32.csv	3		f	j	0	805
1	1	13	19	männlich	dual part	1	text32.csv	3		f	f	1	720
1	1	13	19	männlich	dual part	1	text32.csv	8		j	j	1	447
1	1	13	19	männlich	dual part	1	text32.csv	1		f	f	1	456
1	1	13	19	männlich	dual part	1	text32.csv	9		j	j	1	464
1	1	13	19	männlich	dual part	1	text32.csv	4		f	f	1	523
1	1	13	19	männlich	dual part	1	text32.csv	7		j	j	1	583
1	1	13	19	männlich	dual part	1	text32.csv	2		f	f	1	778
1	1	13	19	männlich	dual part	1	text32.csv	2		f	f	1	444
1	1	13	19	männlich	dual part	1	text32.csv	6		j	j	1	630
1	1	13	19	männlich	dual part	1	text32.csv	9		j	j	1	479
1	1	13	19	männlich	dual part	1	text32.csv	2		f	f	1	500
1	1	13	19	männlich	dual part	1	text32.csv	7		j	j	1	446
1	1	13	19	männlich	dual part	1	text32.csv	3		f	f	1	503
1	1	13	19	männlich	dual part	1	text32.csv	6		j	j	1	577
1	1	13	19	männlich	dual part	1	text32.csv	7		j	j	1	772
1	1	13	19	männlich	dual part	1	text32.csv	8		j	j	1	430
1	1	13	19	männlich	dual part	1	text32.csv	2		f	f	1	476
1	1	13	19	männlich	dual part	1	text32.csv	1		f	f	1	465
1	1	13	19	männlich	dual part	1	text32.csv	7		j	j	1	539
1	1	13	19	männlich	dual part	1	text32.csv	7		j	j	1	467
1	1	13	19	männlich	dual part	1	text32.csv	7		j	j	1	410
1	1	13	19	männlich	dual part	1	text32.csv	6		j	j	1	698
1	1	13	19	männlich	dual part	1	text32.csv	6		j	j	1	473
1	1	13	19	männlich	dual part	1	text32.csv	4		f	f	1	614
1	1	13	19	männlich	dual part	1	text25.csv	4		f	f	1	485
1	1	13	19	männlich	dual part	1	text25.csv	6		j	j	1	426
1	1	13	19	männlich	dual part	1	text25.csv	6		j	j	1	430
1	1	13	19	männlich	dual part	1	text25.csv	8		j	j	1	415
1	1	13	19	männlich	dual part	1	text25.csv	1		f	f	1	864
1	1	13	19	männlich	dual part	1	text25.csv	7		j	j	1	493
1	1	13	19	männlich	dual part	1	text25.csv	9		j	j	1	769
1	1	13	19	männlich	dual part	1	text25.csv	6		j	j	1	431
1	1	13	19	männlich	dual part	1	text25.csv	2		f	f	1	440
1	1	13	19	männlich	dual part	1	text25.csv	2		f	f	1	395
1	1	13	19	männlich	dual part	1	text25.csv	6		j	j	1	539
1	1	13	19	männlich	dual part	1	text25.csv	8		j	j	1	449
1	1	13	19	männlich	dual part	1	text25.csv	8		j	j	1	382
1	1	13	19	männlich	dual part	1	text25.csv	4		f	f	1	654
1	1	13	19	männlich	dual part	1	text25.csv	2		f	f	1	507
1	1	13	19	männlich	dual part	1	text25.csv	8		j	j	1	434
1	1	13	19	männlich	dual part	1	text25.csv	2		f	f	1	493
1	1	13	19	männlich	dual part	1	text25.csv	4		f	f	1	435
1	1	13	19	männlich	dual part	1	text25.csv	4		f	f	1	438
1	1	13	19	männlich	dual part	1	text25.csv	4		f	f	1	325
1	1	13	19	männlich	dual part	1	text25.csv	6		j	j	1	369
1	1	13	19	männlich	dual part	1	text25.csv	7		j	j	1	486
1	1	13	19	männlich	dual part	1	text25.csv	2		f	f	1	528
1	1	13	19	männlich	dual part	1	text25.csv	3		f	f	1	507
1	1	13	19	männlich	dual part	1	text25.csv	4		f	f	1	549
1	1	13	19	männlich	dual part	1	text25.csv	9		j	j	1	403
1	1	13	19	männlich	dual part	1	text25.csv	7		j	j	1	400
1	1	13	19	männlich	dual part	1	text25.csv	6		j	j	1	632
1	1	13	19	männlich	dual part	1	text25.csv	7		j	j	1	462
1	1	13	19	männlich	dual part	1	text25.csv	6		j	j	1	365
1	1	13	19	männlich	dual part	1	text25.csv	7		j	j	1	409
1	1	13	19	männlich	dual part	1	text25.csv	3		f	f	1	793
1	1	13	19	männlich	dual part	1	text25.csv	8		j	j	1	463
1	1	13	19	männlich	dual part	1	text25.csv	4		f	f	1	733
1	1	13	19	männlich	dual part	1	text25.csv	3		f	f	1	367
1	1	13	19	männlich	dual part	1	text25.csv	9		j	j	1	504
1	1	13	19	männlich	dual part	1	text25.csv	4		f	f	1	565
1	1	13	19	männlich	dual part	1	text25.csv	3		f	f	1	437
1	1	13	19	männlich	dual part	1	text25.csv	2		f	f	1	594
1	1	13	19	männlich	dual part	1	text25.csv	3		f	f	1	487
1	1	13	19	männlich	dual part	1	text25.csv	7		j	j	1	682
1	1	13	19	männlich	dual part	1	text25.csv	2		f	f	1	724
1	1	13	19	männlich	dual part	1	text25.csv	8		j	j	1	430
1	1	13	19	männlich	dual part	1	text25.csv	4		f	f	1	761
1	1	13	19	männlich	dual part	1	text25.csv	1		f	f	1	518
1	1	13	19	männlich	dual part	1	text25.csv	1		f	f	1	498
1	1	13	19	männlich	dual part	1	text25.csv	3		f	f	1	640
1	1	13	19	männlich	dual part	1	text25.csv	7		j	j	1	501
1	1	13	19	männlich	dual part	1	text25.csv	6		j	j	1	552
1	1	13	19	männlich	dual part	1	text25.csv	1		f	f	1	615
1	1	13	19	männlich	dual part	1	text25.csv	3		f	f	1	514
1	1	13	19	männlich	dual part	1	text25.csv	3		f	f	1	356
1	1	13	19	männlich	dual part	1	text34.csv	2		f	f	1	611
1	1	13	19	männlich	dual part	1	text34.csv	8		j	j	1	447
1	1	13	19	männlich	dual part	1	text34.csv	2		f	f	1	495
1	1	13	19	männlich	dual part	1	text34.csv	1		f	f	1	443
1	1	13	19	männlich	dual part	1	text34.csv	6		j	j	1	458
1	1	13	19	männlich	dual part	1	text34.csv	8		j	j	1	399
1	1	13	19	männlich	dual part	1	text34.csv	4		f	j	0	365
1	1	13	19	männlich	dual part	1	text34.csv	1		f	f	1	446
1	1	13	19	männlich	dual part	1	text34.csv	6		j	j	1	583
1	1	13	19	männlich	dual part	1	text34.csv	9		j	j	1	467
1	1	13	19	männlich	dual part	1	text34.csv	2		f	f	1	482
1	1	13	19	männlich	dual part	1	text34.csv	6		j	j	1	439
1	1	13	19	männlich	dual part	1	text34.csv	1		f	f	1	436
1	1	13	19	männlich	dual part	1	text34.csv	6		j	j	1	472
1	1	13	19	männlich	dual part	1	text34.csv	2		f	f	1	899
1	1	13	19	männlich	dual part	1	text34.csv	4		f	f	1	640
1	1	13	19	männlich	dual part	1	text34.csv	9		j	j	1	501
1	1	13	19	männlich	dual part	1	text34.csv	6		j	j	1	446
1	1	13	19	männlich	dual part	1	text34.csv	2		f	f	1	799
1	1	13	19	männlich	dual part	1	text34.csv	3		f	f	1	573
1	1	13	19	männlich	dual part	1	text34.csv	7		j	j	1	858
1	1	13	19	männlich	dual part	1	text34.csv	4		f	f	1	1106
1	1	13	19	männlich	dual part	1	text34.csv	9		j	j	1	478
1	1	13	19	männlich	dual part	1	text34.csv	2		f	f	1	534
1	1	13	19	männlich	dual part	1	text34.csv	8		j	j	1	537
1	1	13	19	männlich	dual part	1	text34.csv	9		j	j	1	397
1	1	13	19	männlich	dual part	1	text34.csv	3		f	f	1	507
1	1	13	19	männlich	dual part	1	text34.csv	2		f	f	1	456
1	1	13	19	männlich	dual part	1	text34.csv	2		f	f	1	455
1	1	13	19	männlich	dual part	1	text34.csv	6		j	j	1	511
1	1	13	19	männlich	dual part	1	text34.csv	8		j	j	1	487
1	1	13	19	männlich	dual part	1	text34.csv	3		f	f	1	1235
1	1	13	19	männlich	dual part	1	text34.csv	2		f	f	1	538
1	1	13	19	männlich	dual part	1	text34.csv	4		f	f	1	671
1	1	13	19	männlich	dual part	1	text34.csv	3		f	f	1	562
1	1	13	19	männlich	dual part	1	text34.csv	3		f	f	1	521
1	1	13	19	männlich	dual part	1	text34.csv	7		j	j	1	686
1	1	13	19	männlich	dual part	1	text34.csv	3		f	f	1	688
1	1	13	19	männlich	dual part	1	text34.csv	1		f	f	1	726
1	1	13	19	männlich	dual part	1	text34.csv	9		j	j	1	547
1	1	13	19	männlich	dual part	1	text34.csv	1		f	f	1	732
1	1	13	19	männlich	dual part	1	text34.csv	8		j	j	1	855
1	1	13	19	männlich	dual part	1	text34.csv	1		f	f	1	672
1	1	13	19	männlich	dual part	1	text34.csv	4		f	f	1	644
1	1	13	19	männlich	dual part	1	text34.csv	9		j	j	1	1266
1	1	13	19	männlich	dual part	1	text34.csv	3		f		0
1	1	13	19	männlich	dual part	1	text34.csv	4		f	f	1	608
1	1	13	19	männlich	dual part	1	text34.csv	7		j	j	1	488
1	1	13	19	männlich	dual part	1	text34.csv	2		f	f	1	602
1	1	13	19	männlich	dual part	1	text31.csv	3		f	f	1	558
1	1	13	19	männlich	dual part	1	text31.csv	9		j	j	1	1345
1	1	13	19	männlich	dual part	1	text31.csv	1		f	f	1	587
1	1	13	19	männlich	dual part	1	text31.csv	7		j	j	1	559
1	1	13	19	männlich	dual part	1	text31.csv	2		f	f	1	459
1	1	13	19	männlich	dual part	1	text31.csv	3		f	f	1	542
1	1	13	19	männlich	dual part	1	text31.csv	9		j	j	1	493
1	1	13	19	männlich	dual part	1	text31.csv	1		f	f	1	498
1	1	13	19	männlich	dual part	1	text31.csv	2		f	f	1	505
1	1	13	19	männlich	dual part	1	text31.csv	1		f	f	1	405
1	1	13	19	männlich	dual part	1	text31.csv	7		j	j	1	727
1	1	13	19	männlich	dual part	1	text31.csv	6		j	j	1	408
1	1	13	19	männlich	dual part	1	text31.csv	6		j	j	1	392
1	1	13	19	männlich	dual part	1	text31.csv	2		f	f	1	387
1	1	13	19	männlich	dual part	1	text31.csv	1		f	f	1	404
1	1	13	19	männlich	dual part	1	text31.csv	3		f	f	1	411
1	1	13	19	männlich	dual part	1	text31.csv	6		j	j	1	449
1	1	13	19	männlich	dual part	1	text31.csv	8		j	j	1	524
1	1	13	19	männlich	dual part	1	text31.csv	4		f	f	1	468
1	1	13	19	männlich	dual part	1	text31.csv	3		f	f	1	478
1	1	13	19	männlich	dual part	1	text31.csv	7		j	j	1	458
1	1	13	19	männlich	dual part	1	text31.csv	4		f	f	1	588
1	1	13	19	männlich	dual part	1	text31.csv	3		f	f	1	482
1	1	13	19	männlich	dual part	1	text31.csv	8		j	j	1	422
1	1	13	19	männlich	dual part	1	text31.csv	4		f	f	1	487
1	1	13	19	männlich	dual part	1	text31.csv	9		j	j	1	380
1	1	13	19	männlich	dual part	1	text31.csv	1		f	f	1	809
1	1	13	19	männlich	dual part	1	text31.csv	4		f	f	1	509
1	1	13	19	männlich	dual part	1	text31.csv	6		j	j	1	523
1	1	13	19	männlich	dual part	1	text31.csv	4		f	f	1	643
1	1	13	19	männlich	dual part	1	text31.csv	4		f	f	1	450
1	1	13	19	männlich	dual part	1	text31.csv	1		f	j	0	456
1	1	13	19	männlich	dual part	1	text31.csv	8		j	j	1	435
1	1	13	19	männlich	dual part	1	text31.csv	7		j	j	1	457
1	1	13	19	männlich	dual part	1	text31.csv	3		f	f	1	481
1	1	13	19	männlich	dual part	1	text31.csv	1		f	f	1	429
1	1	13	19	männlich	dual part	1	text31.csv	7		j	j	1	400
1	1	13	19	männlich	dual part	1	text31.csv	9		j	j	1	516
1	1	13	19	männlich	dual part	1	text31.csv	7		j	j	1	488
1	1	13	19	männlich	dual part	1	text31.csv	2		f	f	1	482
1	1	13	19	männlich	dual part	1	text31.csv	6		j	j	1	593
1	1	13	19	männlich	dual part	1	text31.csv	1		f	f	1	696
1	1	13	19	männlich	dual part	1	text31.csv	3		f	f	1	541
1	1	13	19	männlich	dual part	1	text31.csv	8		j	j	1	519
1	1	13	19	männlich	dual part	1	text31.csv	4		f	f	1	528
1	1	13	19	männlich	dual part	1	text31.csv	9		j	j	1	433
1	1	13	19	männlich	dual part	1	text31.csv	6		j	j	1	598
1	1	13	19	männlich	dual part	1	text31.csv	1		f	f	1	591
1	1	13	19	männlich	dual part	1	text31.csv	8		j	j	1	491
1	1	13	19	männlich	dual part	1	text31.csv	4		f	f	1	498
1	1	13	19	männlich	dual part	1	text31.csv	9		j	j	1	669
1	1	13	19	männlich	dual part	1	text31.csv	8		j	j	1	510
1	1	13	19	männlich	dual part	1	text31.csv	3		f	f	1	508
1	1	13	19	männlich	dual part	1	text31.csv	7		j	j	1	590
1	1	13	19	männlich	dual part	1	text22.csv	3		f	f	1	474
1	1	13	19	männlich	dual part	1	text22.csv	9		j	j	1	491
1	1	13	19	männlich	dual part	1	text22.csv	2		f	f	1	436
1	1	13	19	männlich	dual part	1	text22.csv	6		j	j	1	526
1	1	13	19	männlich	dual part	1	text22.csv	1		f	f	1	1223
1	1	13	19	männlich	dual part	1	text22.csv	6		j	j	1	634
1	1	13	19	männlich	dual part	1	text22.csv	6		j	j	1	527
1	1	13	19	männlich	dual part	1	text22.csv	6		j	j	1	483
1	1	13	19	männlich	dual part	1	text22.csv	4		f	f	1	436
1	1	13	19	männlich	dual part	1	text22.csv	8		j	j	1	494
1	1	13	19	männlich	dual part	1	text22.csv	9		j	j	1	474
1	1	13	19	männlich	dual part	1	text22.csv	7		j	j	1	459
1	1	13	19	männlich	dual part	1	text22.csv	9		j	j	1	406
1	1	13	19	männlich	dual part	1	text22.csv	6		j	j	1	491
1	1	13	19	männlich	dual part	1	text22.csv	4		f	f	1	571
1	1	13	19	männlich	dual part	1	text22.csv	7		j	j	1	480
1	1	13	19	männlich	dual part	1	text22.csv	8		j	j	1	481
1	1	13	19	männlich	dual part	1	text22.csv	3		f	f	1	780
1	1	13	19	männlich	dual part	1	text22.csv	2		f	f	1	485
1	1	13	19	männlich	dual part	1	text22.csv	1		f	f	1	825
1	1	13	19	männlich	dual part	1	text22.csv	3		f	f	1	499
1	1	13	19	männlich	dual part	1	text22.csv	4		f	f	1	508
1	1	13	19	männlich	dual part	1	text22.csv	3		f	f	1	470
1	1	13	19	männlich	dual part	1	text22.csv	9		j	j	1	526
1	1	13	19	männlich	dual part	1	text22.csv	3		f	f	1	498
1	1	13	19	männlich	dual part	1	text22.csv	4		f	f	1	573
1	1	13	19	männlich	dual part	1	text22.csv	7		j	j	1	557
1	1	13	19	männlich	dual part	1	text22.csv	7		j	j	1	559
1	1	13	19	männlich	dual part	1	text22.csv	9		j	j	1	545
1	1	13	19	männlich	dual part	1	text22.csv	1		f	f	1	573
1	1	13	19	männlich	dual part	1	text22.csv	9		j	j	1	774
1	1	13	19	männlich	dual part	1	text22.csv	1		f	f	1	458
1	1	13	19	männlich	dual part	1	text22.csv	7		j	j	1	463
1	1	13	19	männlich	dual part	1	text22.csv	3		f	f	1	902
1	1	13	19	männlich	dual part	1	text22.csv	2		f	f	1	449
1	1	13	19	männlich	dual part	1	text22.csv	2		f	f	1	426
1	1	13	19	männlich	dual part	1	text22.csv	1		f	f	1	715
1	1	13	19	männlich	dual part	1	text22.csv	1		f	f	1	459
1	1	13	19	männlich	dual part	1	text22.csv	9		j	j	1	492
1	1	13	19	männlich	dual part	1	text22.csv	2		f	f	1	514
1	1	13	19	männlich	dual part	1	text22.csv	3		f	f	1	601
1	1	13	19	männlich	dual part	1	text22.csv	7		j	j	1	763
1	1	13	19	männlich	dual part	1	text22.csv	2		f	f	1	702
1	1	13	19	männlich	dual part	1	text22.csv	1		f	f	1	554
1	1	13	19	männlich	dual part	1	text22.csv	4		f	f	1	568
1	1	13	19	männlich	dual part	1	text22.csv	8		j	j	1	513
1	1	13	19	männlich	dual part	1	text22.csv	2		f	f	1	681
1	1	13	19	männlich	dual part	1	text22.csv	7		j	j	1	728
1	1	13	19	männlich	single	0		3		f	f	1	719
1	1	13	19	männlich	single	0		6		j	j	1	530
1	1	13	19	männlich	single	0		7		j		0
1	1	13	19	männlich	single	0		1		f	f	1	626
1	1	13	19	männlich	single	0		6		j	j	1	611
1	1	13	19	männlich	single	0		3		f	f	1	503
1	1	13	19	männlich	single	0		3		f	f	1	405
1	1	13	19	männlich	single	0		7		j	j	1	438
1	1	13	19	männlich	single	0		3		f	f	1	626
1	1	13	19	männlich	single	0		6		j	j	1	420
1	1	13	19	männlich	single	0		3		f	f	1	476
1	1	13	19	männlich	single	0		4		f	f	1	460
1	1	13	19	männlich	single	0		2		f	f	1	430
1	1	13	19	männlich	single	0		8		j	j	1	462
1	1	13	19	männlich	single	0		8		j	j	1	430
1	1	13	19	männlich	single	0		3		f	f	1	490
1	1	13	19	männlich	single	0		2		f	f	1	497
1	1	13	19	männlich	single	0		6		j	j	1	497
1	1	13	19	männlich	single	0		2		f	f	1	552
1	1	13	19	männlich	single	0		2		f	f	1	459
1	1	13	19	männlich	single	0		8		j	j	1	477
1	1	13	19	männlich	single	0		4		f	f	1	542
1	1	13	19	männlich	single	0		4		f	f	1	427
1	1	13	19	männlich	single	0		9		j	j	1	481
1	1	13	19	männlich	single	0		2		f	f	1	492
1	1	13	19	männlich	single	0		8		j	j	1	493
1	1	13	19	männlich	single	0		4		f	f	1	582
1	1	13	19	männlich	single	0		9		j	j	1	505
1	1	13	19	männlich	single	0		4		f	f	1	513
1	1	13	19	männlich	single	0		2		f	f	1	449
1	1	13	19	männlich	single	0		4		f	f	1	430
1	1	13	19	männlich	single	0		8		j	j	1	468
1	1	13	19	männlich	single	0		4		f	j	0	392
1	1	13	19	männlich	single	0		8		j	j	1	772
1	1	13	19	männlich	single	0		8		j	j	1	523
1	1	13	19	männlich	single	0		1		f	f	1	404
1	1	13	19	männlich	single	0		1		f	f	1	434
1	1	13	19	männlich	single	0		2		f	f	1	542
1	1	13	19	männlich	single	0		2		f	f	1	424
1	1	13	19	männlich	single	0		9		j	j	1	600
1	1	13	19	männlich	single	1		8		j	j	1	738
1	1	13	19	männlich	single	1		9		j	j	1	511
1	1	13	19	männlich	single	1		1		f	f	1	682
1	1	13	19	männlich	single	1		6		j	j	1	467
1	1	13	19	männlich	single	1		7		j	j	1	421
1	1	13	19	männlich	single	1		6		j	j	1	402
1	1	13	19	männlich	single	1		2		f	f	1	419
1	1	13	19	männlich	single	1		8		j	j	1	422
1	1	13	19	männlich	single	1		3		f	f	1	431
1	1	13	19	männlich	single	1		2		f	f	1	424
1	1	13	19	männlich	single	1		4		f	j	0	460
1	1	13	19	männlich	single	1		3		f	f	1	491
1	1	13	19	männlich	single	1		2		f	f	1	425
1	1	13	19	männlich	single	1		1		f	f	1	406
1	1	13	19	männlich	single	1		1		f	f	1	328
1	1	13	19	männlich	single	1		9		j	j	1	327
1	1	13	19	männlich	single	1		1		f	f	1	400
1	1	13	19	männlich	single	1		1		f	f	1	298
1	1	13	19	männlich	single	1		8		j	j	1	372
1	1	13	19	männlich	single	1		9		j	j	1	515
1	1	13	19	männlich	single	1		2		f	f	1	400
1	1	13	19	männlich	single	1		2		f	f	1	508
1	1	13	19	männlich	single	1		6		j	j	1	419
1	1	13	19	männlich	single	1		8		j	j	1	353
1	1	13	19	männlich	single	1		2		f	f	1	400
1	1	13	19	männlich	single	1		2		f	f	1	369
1	1	13	19	männlich	single	1		2		f	f	1	338
1	1	13	19	männlich	single	1		2		f	f	1	282
1	1	13	19	männlich	single	1		3		f	f	1	364
1	1	13	19	männlich	single	1		1		f	f	1	504
1	1	13	19	männlich	single	1		9		j	j	1	548
1	1	13	19	männlich	single	1		9		j	j	1	504
1	1	13	19	männlich	single	1		2		f	f	1	385
1	1	13	19	männlich	single	1		7		j	j	1	404
1	1	13	19	männlich	single	1		6		j	j	1	283
1	1	13	19	männlich	single	1		4		f	f	1	542
1	1	13	19	männlich	single	1		7		j	j	1	796
1	1	13	19	männlich	single	1		7		j	j	1	358
1	1	13	19	männlich	single	1		8		j	j	1	576
1	1	13	19	männlich	single	1		6		j	j	1	535
1	1	14	35	weiblich	dual part	0	text31.csv	3		f	f	1	641
1	1	14	35	weiblich	dual part	0	text31.csv	4		f	f	1	869
1	1	14	35	weiblich	dual part	0	text31.csv	2		f	f	1	493
1	1	14	35	weiblich	dual part	0	text31.csv	3		f	f	1	380
1	1	14	35	weiblich	dual part	0	text31.csv	9		j	j	1	448
1	1	14	35	weiblich	dual part	0	text31.csv	8		j	j	1	588
1	1	14	35	weiblich	dual part	0	text31.csv	6		j	f	0	535
1	1	14	35	weiblich	dual part	0	text31.csv	1		f	f	1	383
1	1	14	35	weiblich	dual part	0	text31.csv	1		f	f	1	440
1	1	14	35	weiblich	dual part	0	text31.csv	3		f	f	1	541
1	1	14	35	weiblich	dual part	0	text31.csv	9		j	j	1	448
1	1	14	35	weiblich	dual part	0	text31.csv	3		f	f	1	524
1	1	14	35	weiblich	dual part	0	text31.csv	8		j	j	1	706
1	1	14	35	weiblich	dual part	0	text31.csv	3		f	f	1	407
1	1	14	35	weiblich	dual part	0	text31.csv	8		j	j	1	536
1	1	14	35	weiblich	dual part	0	text31.csv	9		j	j	1	548
1	1	14	35	weiblich	dual part	0	text31.csv	2		f	f	1	390
1	1	14	35	weiblich	dual part	0	text31.csv	6		j	j	1	364
1	1	14	35	weiblich	dual part	0	text31.csv	7		j	j	1	497
1	1	14	35	weiblich	dual part	0	text31.csv	6		j	j	1	962
1	1	14	35	weiblich	dual part	0	text31.csv	8		j	j	1	422
1	1	14	35	weiblich	dual part	0	text31.csv	4		f	f	1	467
1	1	14	35	weiblich	dual part	0	text31.csv	8		j	j	1	424
1	1	14	35	weiblich	dual part	0	text31.csv	8		j	j	1	535
1	1	14	35	weiblich	dual part	0	text31.csv	1		f	f	1	458
1	1	14	35	weiblich	dual part	0	text31.csv	4		f	f	1	802
1	1	14	35	weiblich	dual part	0	text31.csv	2		f	f	1	572
1	1	14	35	weiblich	dual part	0	text31.csv	3		f	f	1	539
1	1	14	35	weiblich	dual part	0	text31.csv	7		j	j	1	482
1	1	14	35	weiblich	dual part	0	text31.csv	2		f	f	1	456
1	1	14	35	weiblich	dual part	0	text31.csv	8		j	j	1	387
1	1	14	35	weiblich	dual part	0	text31.csv	2		f	f	1	439
1	1	14	35	weiblich	dual part	0	text31.csv	2		f	f	1	360
1	1	14	35	weiblich	dual part	0	text31.csv	1		f	f	1	493
1	1	14	35	weiblich	dual part	0	text31.csv	3		f	f	1	724
1	1	14	35	weiblich	dual part	0	text31.csv	3		f	f	1	330
1	1	14	35	weiblich	dual part	0	text31.csv	7		j	j	1	474
1	1	14	35	weiblich	dual part	0	text31.csv	4		f	f	1	443
1	1	14	35	weiblich	dual part	0	text31.csv	2		f	f	1	402
1	1	14	35	weiblich	dual part	0	text31.csv	8		j	j	1	510
1	1	14	35	weiblich	dual part	0	text31.csv	1		f	f	1	611
1	1	14	35	weiblich	dual part	0	text31.csv	7		j	j	1	478
1	1	14	35	weiblich	dual part	0	text31.csv	1		f	f	1	558
1	1	14	35	weiblich	dual part	0	text31.csv	3		f	f	1	594
1	1	14	35	weiblich	dual part	0	text31.csv	3		f	f	1	438
1	1	14	35	weiblich	dual part	0	text31.csv	3		f	f	1	422
1	1	14	35	weiblich	dual part	0	text31.csv	2		f	f	1	385
1	1	14	35	weiblich	dual part	0	text31.csv	9		j	j	1	472
1	1	14	35	weiblich	dual part	0	text31.csv	1		f	f	1	449
1	1	14	35	weiblich	dual part	0	text31.csv	1		f	f	1	428
1	1	14	35	weiblich	dual part	0	text31.csv	7		j	j	1	573
1	1	14	35	weiblich	dual part	0	text31.csv	7		j	j	1	556
1	1	14	35	weiblich	dual part	0	text31.csv	8		j	j	1	522
1	1	14	35	weiblich	dual part	0	text31.csv	9		j	j	1	414
1	1	14	35	weiblich	dual part	0	text30.csv	4		f	f	1	725
1	1	14	35	weiblich	dual part	0	text30.csv	1		f	f	1	401
1	1	14	35	weiblich	dual part	0	text30.csv	7		j	j	1	411
1	1	14	35	weiblich	dual part	0	text30.csv	6		j	j	1	480
1	1	14	35	weiblich	dual part	0	text30.csv	4		f	f	1	456
1	1	14	35	weiblich	dual part	0	text30.csv	8		j	j	1	447
1	1	14	35	weiblich	dual part	0	text30.csv	9		j	j	1	428
1	1	14	35	weiblich	dual part	0	text30.csv	1		f	f	1	388
1	1	14	35	weiblich	dual part	0	text30.csv	7		j	j	1	432
1	1	14	35	weiblich	dual part	0	text30.csv	3		f	f	1	398
1	1	14	35	weiblich	dual part	0	text30.csv	8		j	j	1	368
1	1	14	35	weiblich	dual part	0	text30.csv	9		j	j	1	412
1	1	14	35	weiblich	dual part	0	text30.csv	3		f	f	1	395
1	1	14	35	weiblich	dual part	0	text30.csv	8		j	j	1	370
1	1	14	35	weiblich	dual part	0	text30.csv	8		j	j	1	369
1	1	14	35	weiblich	dual part	0	text30.csv	2		f	f	1	357
1	1	14	35	weiblich	dual part	0	text30.csv	9		j	j	1	391
1	1	14	35	weiblich	dual part	0	text30.csv	9		j	j	1	387
1	1	14	35	weiblich	dual part	0	text30.csv	6		j	f	0	538
1	1	14	35	weiblich	dual part	0	text30.csv	7		j	j	1	405
1	1	14	35	weiblich	dual part	0	text30.csv	7		j	j	1	300
1	1	14	35	weiblich	dual part	0	text30.csv	2		f	f	1	359
1	1	14	35	weiblich	dual part	0	text30.csv	7		j	j	1	452
1	1	14	35	weiblich	dual part	0	text30.csv	8		j	j	1	348
1	1	14	35	weiblich	dual part	0	text30.csv	9		j	j	1	333
1	1	14	35	weiblich	dual part	0	text30.csv	3		f	f	1	391
1	1	14	35	weiblich	dual part	0	text30.csv	1		f	f	1	450
1	1	14	35	weiblich	dual part	0	text30.csv	8		j	j	1	398
1	1	14	35	weiblich	dual part	0	text30.csv	3		f	f	1	394
1	1	14	35	weiblich	dual part	0	text30.csv	4		f	f	1	551
1	1	14	35	weiblich	dual part	0	text30.csv	6		j	j	1	406
1	1	14	35	weiblich	dual part	0	text30.csv	3		f	f	1	455
1	1	14	35	weiblich	dual part	0	text30.csv	9		j	j	1	568
1	1	14	35	weiblich	dual part	0	text30.csv	9		j	j	1	513
1	1	14	35	weiblich	dual part	0	text30.csv	6		j	j	1	481
1	1	14	35	weiblich	dual part	0	text30.csv	7		j	j	1	373
1	1	14	35	weiblich	dual part	0	text30.csv	9		j	j	1	483
1	1	14	35	weiblich	dual part	0	text30.csv	6		j	j	1	384
1	1	14	35	weiblich	dual part	0	text30.csv	7		j	j	1	359
1	1	14	35	weiblich	dual part	0	text30.csv	3		f	f	1	385
1	1	14	35	weiblich	dual part	0	text30.csv	7		j	j	1	470
1	1	14	35	weiblich	dual part	0	text30.csv	4		f	f	1	448
1	1	14	35	weiblich	dual part	0	text30.csv	7		j	j	1	424
1	1	14	35	weiblich	dual part	0	text30.csv	4		f	f	1	511
1	1	14	35	weiblich	dual part	0	text30.csv	1		f	f	1	469
1	1	14	35	weiblich	dual part	0	text30.csv	6		j	j	1	432
1	1	14	35	weiblich	dual part	0	text30.csv	9		j	j	1	367
1	1	14	35	weiblich	dual part	0	text30.csv	7		j	j	1	385
1	1	14	35	weiblich	dual part	0	text30.csv	9		j	j	1	408
[truncated: 44,940 more rows]
